# Supplementary material for: Factors associated with directly observed treatment in tuberculosis/HIV coinfection cases in Porto Alegre, 2009-2013: A retrospective cohort
Source: PLoS One. 2019 Oct 2;14(10):e0222786. doi: 10.1371/journal.pone.0222786 (PMC6774507; doi:10.1371/journal.pone.0222786)
Supplement: S1 Dataset — (XLSX) [file pone.0222786.s001.xlsx]

## Sheet: Sheet1
ID	TP_NOT	ID_AGRAVO	NU_ANO	SITUAÇÃO_ENCERRAMENTO	CS_RAC	CS_ESC	ID_DISTRIT	entrada	INSTITUCIO	AGRAVAIDS	alcool	AGRAVDIABE	mental	BACILOSC1	BACILOSC2	TRAT_SUPER	TRATSUP_AT	SITUA_9_M	SITUA_12_M	SITUA_ENCE	sexo	RACA_FINAL	IDADE_FINAL	PRESID_FINAL	ESCOL_FINAL	fezDOT
1	2	A169	2013	2	1	3	341	2	2	1	2	2	2	1	1	1	2	2		2	1	1	30	1	1	20
2	2	A169	2013	4	1	5	341	3	1	1	2	2	2	3	3	2	2	4		4	2	1	30	2	2	20
3	2	A169	2013	2	1	3	336	3	1	1	2	2	2	1	1	2	2	2		2	1	1	32	2	1	20
4	2	A169	2013	4	1	3	0	5	1	1	2	2	2	1	1	2	2	4		4	1	1	35	2	1	20
5	2	A169	2013	4	1	9	339	2	1	1	2	2	2	0	2	2	2	4		4	2	1	35	2	9	20
6	2	A169	2013	4	1	0	336	3	1	1	2	2	2	1	2	2	2	4		4	2	1	39	2	1	20
7	2	A169	2013	4	1	6	335	3	1	1	1	2	2	0	2	2	1	4		4	1	1	39	2	2	20
8	2	A169	2013	4	1	4	341	3	1	1	2	2	2	3	3	2	2	4		4	2	1	41	2	2	20
9	2	A169	2013	4	1	8	335	2	1	1	2	2	2	3	3	2	2	4		4	1	1	42	2	0	20
10	2	A169	2013	4	1	3	338	3	1	1	2	2	2	3	3	2	2	4		4	1	1	43	2	1	20
11	2	A169	2013	4	1	3	341	3	1	1	2	2	2	1	1	2	2	4		4	1	1	43	2	1	20
12	2	A169	2013	4	1	3	335	3	1	1	2	2	2	0	2	2	2	4		4	1	1	44	2	1	20
13	2	A169	2013	4	1	4	337	1	1	1	2	2	2	3	3	2	2	4		4	1	1	49	2	2	20
14	2	A169	2013	2	2	3	335	3	1	1	2	2	2	3	3	2	2	2		2	1	2	27	2	1	20
15	2	A169	2013	4	4	0	335	3	6	1	2	2	2	1	1	2	2	4		4	1	2	27	2	1	20
16	2	A169	2013	4	2	3	341	3	1	1	2	2	2	0	1	2	2	4		4	2	2	32	2	1	20
17	2	A169	2013	4	2	2	335	2	1	1	2	2	2	1	1	2	1	4		4	2	2	34	2	1	20
18	2	A169	2013	4	2	2	337	3	1	1	2	2	2	3	3	2	2	4		4	1	2	36	2	1	20
19	2	A169	2013	4	2	3	341	3	1	1	2	2	2	1	3	2	2	4		4	1	2	38	2	1	20
20	2	A169	2013	2	4	1	341	3	1	1	2	2	2	3	3	2	2	2		2	1	2	41	2	1	20
21	2	A169	2013	4	2	6	338	2	1	1	2	2	2	1	1	2	2	4		4	1	2	42	2	2	20
22	2	A169	2013	4	2	3	336	3	1	1	2	2	2	1	1	2	1	4		4	1	2	49	2	1	20
23	2	A169	2013	4	2	3	342	3	1	1	2	2	2	0	2	1	2			4	1	2	50	2	1	20
24	2	A169	2013	4	2	3	338	3	1	1	2	2	2	1	1	2	2	4		4	1	2	54	2	1	20
25	2	A169	2013	4	1	9	335	3	2	1	2	2	2	1	3	1	1	4		4	1	1	21	1	9	1
26	2	A169	2013	4	1	3	336	3	6	1	2	2	2	1	1	1	1			4	1	1	35	2	1	1
27	2	A169	2013	4	1	4	338	3	1	1	2	2	2	1	1	1	1	4		4	2	1	35	2	2	1
28	2	A169	2013	4	1	3	339	3	2	1	2	2	2	1	1	1	1	4		4	2	1	36	1	1	1
29	2	A169	2013	5	1	4	341	5	1	1	2	2	2	3	3	1	1	5		5	2	1	37	2	2	1
30	2	A169	2013	2	1	9	335	3	1	1	1	2	2	1	1	1	1	2		2	1	1	39	2	9	1
31	2	A169	2013	4	1	4	335	3	6	1	1	2	2	1	1	1	1	4		4	1	1	48	2	2	1
32	2	A169	2013	4	1	7	335	2	1	1	2	2	2	3	3	1	1	4		4	2	1	49	2	0	1
33	2	A169	2013	4	4	4	338	3	1	1	2	2	2	0	2	1	1	4		4	2	2	24	2	2	1
34	2	A169	2013	4	2	6	335	2	1	1	1	2	2	1	3	1	1	4		4	1	2	33	2	2	1
35	2	A169	2013	2	2	1	335	3	1	1	1	2	1	1	1	1	1	2		2	1	2	35	2	1	1
36	2	A169	2013	4	2	3	341	3	2	1	2	2	2	1	3	1	1			4	1	2	38	1	1	1
37	2	A169	2013	4	2	3	336	3	1	1	1	2	1	3	3	1	1		4	4	1	2	51	2	1	1
38	2	A169	2013	2	2	5	335	3	1	1	2	2	2	0	2	1	1	2		2	1	2	52	2	2	1
39	2	A169	2012	4	1	2	338	3	1	1	2	2	2	1	3	2	2	4		4	2	1	24	2	1	20
40	2	A169	2012	2	1	3	338	3	1	1	2	2	1	0	2	2	2	2		2	1	1	25	2	1	20
41	2	A169	2012	4	1	3	336	3	1	1	2	2	2	1	3	2	2	4		4	1	1	30	2	1	20
42	2	A169	2012	4	1	3	336	2	1	1	1	2	2	3	3	2	2	4		4	1	1	31	2	1	20
43	2	A169	2012	2	1	3	0	3	1	1	2	2	2	1	1	2	2	2		2	1	1	32	2	1	20
44	2	A169	2012	4	1	9	0	3	1	1	2	2	2	1	1	2	2	4		4	2	1	33	2	9	20
45	2	A169	2012	1	1	1	337	3	1	1	2	2	2	1	1	2	2	1		1	1	1	36	2	1	20
46	2	A169	2012	4	1	1	338	3	1	1	1	2	2	1	3	2	2	4		4	1	1	37	2	1	20
47	2	A169	2012	4	1	3	339	3	1	1	2	2	2	0	3	2	2	4		4	1	1	38	2	1	20
48	2	A169	2012	4	1	6	338	3	1	1	1	2	2	1	1	2	2	4		4	2	1	38	2	2	20
49	2	A169	2012	4	1	0	341	3	1	1	1	2	1	3	3	2	2	4		4	1	1	41	2	1	20
50	2	A169	2012	4	1	9	341	2	1	1	2	2	2	1	1	2	2	4		4	1	1	42	2	9	20
51	2	A169	2012	4	2	3	341	3	1	1	2	2	1	1	1	2	2	4		4	2	2	23	2	1	20
52	2	A169	2012	1	2	3	339	3	1	1	2	2	2	1	1	1	2	1		1	2	2	24	2	1	20
53	2	A169	2012	4	2	4	0	3	1	1	1	2	2	1	3	1	2	4		4	2	2	26	2	2	20
54	2	A169	2012	4	2	1	338	1	1	1	2	2	2	3	3	2	2	4		4	1	2	28	2	1	20
55	2	A169	2012	4	2	3	341	3	1	1	2	2	2	0	2	2	2	4		4	1	2	31	2	1	20
56	2	A169	2012	4	4	1	0	3	1	1	2	2	2	3	3	2	2	4		4	1	2	34	2	1	20
57	2	A169	2012	4	2	3	339	3	1	1	2	2	2	1	1	2	2			4	2	2	35	2	1	20
58	2	A169	2012	4	2	3	341	3	1	1	2	2	2	1	1	2	2	4		4	2	2	37	2	1	20
59	2	A169	2012	4	2	1	339	3	1	1	1	2	2	3	3	2	2	4		4	2	2	38	2	1	20
60	2	A169	2012	2	2	1	338	3	1	1	1	2	2	1	1	2	2	2		2	1	2	38	2	1	20
61	2	A169	2012	4	2	1	339	3	1	1	2	2	2	0	3	1	2	4		4	2	2	40	2	1	20
62	2	A169	2012	4	2	9	341	3	1	1	2	2	2	1	1	2	2	4		4	1	2	40	2	9	20
63	2	A169	2012	2	2	4	0	2	1	1	2	2	2	1	3	2	2	2		2	1	2	41	2	2	20
64	2	A169	2012	4	4	3	339	3	1	1	1	2	2	3	3	2	2	4		4	1	2	42	2	1	20
65	2	A169	2012	1	1	9	335	1	1	1	1	9	1	1	3	1	1	1		1	1	1	48	2	9	1
66	2	A169	2012	4	2	3	341	5	1	1	2	2	2	0	2	1	1	4		4	2	2	39	2	1	1
67	2	A169	2011	7	2	2	0	2	1	1	2	2	2	1	3	1	#NULL!	13		7	1	2	33	2	1	990
68	2	A169	2011	4	1	4	337	2	1	1	1	2	2	3	3	2	2	4		4	2	1	26	2	2	20
69	2	A169	2011	4	1	3	336	3	1	1	2	2	2	1	3	2	2	4		4	2	1	29	2	1	20
70	2	A169	2011	4	1	3	342	2	1	1	2	2	1	1	1	2	2	4		4	1	1	33	2	1	20
71	2	A169	2011	4	1	3	338	1	2	1	2	2	2	0	3	1	2	4		4	1	1	34	1	1	20
72	2	A169	2011	4	1	9	339	3	1	1	2	2	2	1	3	2	2	4		4	1	1	41	2	9	20
73	2	A169	2011	4	1	1	335	3	1	1	1	2	2	1	3	2	2	4		4	1	1	48	2	1	20
74	2	A169	2011	1	1	6	337	3	1	1	2	2	2	3	3	2	2	1		1	1	1	51	2	2	20
75	2	A169	2011	1	1	3	342	2	1	1	1	2	2	1	1	2	2	1		1	1	1	55	2	1	20
76	2	A169	2011	4	4	2	342	2	1	1	2	2	2	1	1	2	2	4		4	2	2	24	2	1	20
77	2	A169	2011	4	2	3	341	3	2	1	2	2	2	1	1	2	2	4		4	1	2	28	1	1	20
78	2	A169	2011	4	4	3	341	3	1	1	1	2	2	1	1	1	2	4		4	1	2	32	2	1	20
79	2	A169	2011	4	2	9	341	3	1	1	2	2	2	3	3	2	2	4		4	1	2	36	2	9	20
80	2	A169	2011	2	2	3	342	3	1	1	2	2	2	0	3	2	2	2		2	2	2	37	2	1	20
81	2	A169	2011	4	4	0	341	3	1	1	2	2	2	1	3	2	2	4		4	1	2	39	2	1	20
82	2	A169	2011	4	2	3	342	3	1	1	2	2	2	1	1	2	2	4		4	1	2	41	2	1	20
83	2	A169	2010	2	1	1	339	3	1	1	2	2	2	1	1	2	2	2		2	2	1	43	2	1	20
84	2	A169	2010	4	2	4	336	3	1	1	2	2	2	1	1	2	2	4		4	2	2	27	2	2	20
85	2	A169	2010	4	2	4	335	3	2	1	2	2	2	0	2	2	2	4		4	1	2	33	1	2	20
86	2	A169	2010	1	4	3	341	3	1	1	2	2	2	3	3	2	2	9		1	1	2	34	2	1	20
87	2	A169	2010	4	2	4	335	2	1	1	2	2	2	3	3	2	2		4	4	2	2	34	2	2	20
88	2	A169	2010	3	2	2	335	3	1	1	1	2	2	0	2	2	2	3		3	1	2	39	2	1	20
89	2	A169	2009	4	1	1	335	3	1	1	2	2	2	1	3	2	2	4		4	1	1	23	2	1	20
90	2	A169	2009	1	1	5	342	3	1	1	2	2	2	0	2	2	2	1		1	2	1	31	2	2	20
91	2	A169	2009	2	1	0	339	3	1	1	1	2	2	1	1	1	2	2		2	1	1	43	2	1	20
92	2	A169	2009	4	2	3	336	3	1	1	1	2	2	0	2	2	2	4		4	1	2	48	2	1	20
93	2	A169	2011	4	2	3	0	3	1	1	2	2	2	0	3	2	2	4		4	2	2	38	2	1	20
94	2	A169	2013	4	1	9	335	3	1	1	2	2	2	3	3	2	2	3		4	1	1	42	2	9	20
95	2	A169	2013	4	1	3	337	3	1	1	1	2	2	1	2	1	2	4		4	2	1	46	2	1	20
96	2	A169	2013	4	1	3	338	3	1	1	2	2	2	1	3	2	2	4		4	2	1	46	2	1	20
97	2	A169	2013	4	1	6	341	3	1	1	2	2	1	1	1	2	2	4		4	1	1	53	2	2	20
98	2	A169	2013	2	3	3	338	3	1	1	2	2	2	0	2	2	2	2		2	1	2	37	2	1	20
99	2	A169	2013	2	1	2	335	3	2	1	2	2	2	0	2	1	1	2		2	2	1	54	1	1	1
100	2	A169	2013	2	2	3	338	3	2	1	2	2	2	3	3	1	1	2		2	2	2	30	1	1	1
101	2	A169	2012	4	1	3	341	2	1	1	2	2	2	3	3	2	2	4		4	2	1	34	2	1	20
102	2	A169	2012	4	1	2	337	3	1	1	2	2	2	3	3	2	2	4		4	2	1	35	2	1	20
103	2	A169	2012	4	1	1	337	3	1	1	2	2	2	1	1	2	2	12		4	2	1	36	2	1	20
104	2	A169	2012	4	1	1	335	2	1	1	2	2	2	1	3	2	2	4		4	1	1	43	2	1	20
105	2	A169	2012	4	1	3	0	3	1	1	1	2	2	3	3	2	2	4		4	1	1	44	2	1	20
106	2	A169	2012	1	1	3	337	3	1	1	2	2	2	1	1	2	2	12		1	1	1	48	2	1	20
107	2	A169	2012	4	1	6	0	3	3	1	1	2	2	3	3	2	2	4		4	2	1	67	2	2	20
108	2	A169	2012	4	4	3	339	3	1	1	2	2	2	0	2	2	2	4		4	1	2	28	2	1	20
109	2	A169	2012	4	4	3	341	3	1	1	2	2	2	3	3	2	2	4		4	1	2	40	2	1	20
110	2	A169	2012	4	2	3	342	3	1	1	2	2	2	3	3	2	2	4		4	1	2	49	2	1	20
111	2	A169	2012	4	2	1	342	3	1	1	1	2	2	1	3	2	2	4		4	2	2	52	2	1	20
112	2	A169	2012	4	1	1	338	3	1	1	2	2	2	3	3	1	1	4		4	2	1	38	2	1	1
113	2	A169	2011	4	1	4	335	3	1	1	1	2	2	3	3	2	2	4		4	2	1	61	2	2	20
114	2	A169	2011	2	2	3	341	3	2	2	2	2	2	1	1	1	2	2		2	1	2	26	1	1	20
115	2	A169	2011	4	2	0	339	3	1	1	1	2	2	3	3	1	2	4		4	1	2	31	2	1	20
116	2	A169	2011	2	2	1	335	3	1	1	1	2	2	1	1	2	2	2		2	1	2	33	2	1	20
117	2	A169	2011	4	2	1	339	3	1	1	1	2	2	3	3	2	2	4		4	1	2	37	2	1	20
118	2	A169	2011	4	2	4	338	3	1	1	2	2	2	0	2	2	2	4		4	2	2	41	2	2	20
119	2	A169	2011	4	2	9	342	3	1	1	1	2	2	3	3	2	2	4		4	2	2	50	2	9	20
120	2	A169	2011	4	2	4	341	3	1	1	2	1	1	0	2	2	2	4		4	1	2	51	2	2	20
121	2	A169	2011	4	2	1	335	3	6	1	1	2	1	0	2	1	1	4		4	1	2	34	2	1	1
122	2	A169	2010	1	1	3	337	1	1	1	2	2	2	1	1	2	2	1		1	2	1	14	2	1	20
123	2	A169	2010	2	1	3	335	1	6	1	1	2	2	1	2	1	2	2		2	1	1	28	2	1	20
124	2	A169	2010	4	2	2	342	3	1	1	2	2	2	1	2	2	2	4		4	2	2	38	2	1	20
125	2	A169	2010	1	2	3	0	3	1	1	1	2	2	0	1	2	2	1		1	2	2	39	2	1	20
126	2	A169	2010	4	2	3	342	2	1	1	2	2	2	3	3	1	2	4		4	2	2	47	2	1	20
127	2	A169	2013	2	1	1	335	3	1	1	1	2	2	0	3	2	2	2		2	1	1	36	2	1	20
128	2	A169	2013	4	2	3	341	1	1	1	2	2	2	1	1	2	2			4	2	2	34	2	1	20
129	2	A169	2013	4	2	3	341	1	1	1	1	2	2	1	1	1	1	4		4	2	2	36	2	1	1
130	2	A169	2012	4	1	3	336	1	1	1	2	2	2	1	1	2	2	4		4	1	1	30	2	1	20
131	2	A169	2012	4	1	4	335	1	1	1	2	2	2	1	3	2	2	4		4	1	1	45	2	2	20
132	2	A169	2012	3	1	5	341	2	1	1	2	2	2	1	1	1	1		3	3	1	1	50	2	2	1
133	2	A169	2012	4	2	5	341	2	1	1	2	2	2	1	3	1	1	4		4	1	2	55	2	2	1
134	2	A169	2011	4	1	3	342	2	1	1	2	2	2	1	3	2	2	4		4	1	1	44	2	1	20
135	2	A169	2011	4	2	3	338	1	1	1	2	2	2	3	3	2	2	4		4	1	2	43	2	1	20
136	2	A169	2011	4	4	4	337	1	2	1	2	2	2	0	2	2	2	4		4	1	2	49	1	2	20
137	2	A169	2010	4	1	3	0	5	2	1	2	2	2	3	3	2	2	4		4	2	1	30	1	1	20
138	2	A169	2010	3	2	0	335	1	1	1	1	2	2	1	1	2	2	3		3	1	2	999	2	1	20
139	2	A169	2010	3	4	9	337	1	1	2	1	2	2	0	2	2	2	3		3	1	2	47	2	9	20
140	2	A169	2009	4	1	6	335	1	1	1	2	2	2	1	1	2	2	4		4	1	1	23	2	2	20
141	2	A169	2009	3	1	6	341	1	1	1	2	2	2	3	3	2	2	3		3	1	1	40	2	2	20
142	2	A169	2009	4	1	5	341	1	1	1	2	2	2	0	2	2	2	4		4	2	1	58	2	2	20
143	2	A169	2009	4	4	3	336	1	1	1	2	2	2	1	1	2	2	4		4	2	2	31	2	1	20
144	2	A169	2009	4	2	2	341	2	2	1	2	2	2	1	1	2	2	4		4	1	2	42	1	1	20
145	2	A169	2013	4	4	4	339	3	1	1	2	2	2	3	3	2	2	4		4	1	2	33	2	2	20
146	2	A169	2013	4	2	3	336	2	1	1	2	2	2	0	2	2	1	4		4	2	2	50	2	1	20
147	2	A169	2011	4	1	4	0	3	1	1	2	2	1	1	1	1	2	4		4	1	1	37	2	2	20
148	2	A169	2011	4	1	3	336	1	1	1	2	2	2	3	3	2	2	4		4	1	1	34	2	1	20
149	2	A169	2011	4	1	4	337	1	1	1	2	2	2	3	3	2	2	4		4	1	1	40	2	2	20
150	2	A169	2011	4	9	9	338	1	1	1	2	2	2	1	3	9	2	4		4	2	99	39	2	9	20
151	2	A169	2013	4	1	9	341	1	2	1	2	2	2	1	1	1	2	4		4	1	1	31	1	9	20
152	2	A169	2013	4	1	9	341	1	2	1	2	2	2	1	1	1	1	4		4	1	1	30	1	9	1
153	2	A169	2009	4	1	1	341	2	2	1	2	2	2	1	1	2	2	4		4	1	1	26	1	1	20
154	2	A169	2010	4	1	3	341	1	1	1	2	2	2	1	1	2	2	4		4	2	1	39	2	1	20
155	2	A169	2009	4	1	1	335	3	1	1	2	2	2	1	1	1	9	4		4	2	1	45	2	1	990
156	2	A169	2013	4	1	6	339	2	1	1	2	2	2	1	1	2	2			4	1	1	48	2	2	20
157	2	A169	2012	4	2	3	337	1	1	1	2	2	2	1	1	2	2	4		4	2	2	31	2	1	20
158	2	A169	2010	4	1	1	341	2	2	1	2	2	2	1	2	2	2	4		4	1	1	30	1	1	20
159	2	A169	2010	4	1	5	338	1	1	1	2	2	2	0	2	2	2	4		4	2	1	63	2	2	20
160	2	A169	2012	4	1	1	335	3	1	1	2	2	2	3	3	2	2	4		4	1	1	45	2	1	20
161	2	A169	2009	4	1	5	337	1	1	1	2	2	2	3	3	1	2	4		4	1	1	49	2	2	20
162	2	A169	2013	2	2	1	342	1	1	1	1	2	2	0	1	1	1	2		2	1	2	44	2	1	1
163	2	A169	2009	4	1	9	335	1	1	1	2	2	2	1	3	1	2	4		4	2	1	27	2	9	20
164	2	A169	2009	4	2	3	335	3	1	1	2	2	2	1	1	2	2	4		4	2	2	23	2	1	20
165	2	A169	2009	4	2	3	341	1	2	1	2	2	2	0	2	2	2	4		4	1	2	34	1	1	20
166	2	A169	2012	4	2	3	338	1	1	1	1	2	2	1	3	2	2	4		4	2	2	54	2	1	20
167	2	A169	2009	4	2	3	338	2	1	1	2	2	2	1	1	2	2	4		4	1	2	49	2	1	20
168	2	A169	2013	#NULL!	2	1	341	5	#NULL!	1	1	1	2	3	#NULL!	#NULL!	#NULL!			#NULL!	1	2	54	99	1	990
169	2	A169	2013	1	2	3	341	5	1	1	2	2	2	1	1	2	2	1		1	2	2	35	2	1	20
170	2	A169	2013	2	1	3	341	3	1	1	2	2	2	1	1	1	2	12		2	2	1	24	2	1	20
171	2	A169	2013	2	1	3	335	3	1	1	2	2	2	3	1	2	2	2		2	1	1	25	2	1	20
172	2	A169	2013	2	1	1	335	3	1	1	2	2	2	1	1	2	2	2		2	2	1	27	2	1	20
173	2	A169	2013	1	1	3	339	2	1	1	2	2	2	1	1	2	2	1		1	2	1	30	2	1	20
174	2	A169	2013	1	1	9	336	3	1	1	2	2	2	1	1	2	2	1		1	1	1	30	2	9	20
175	2	A169	2013	2	1	1	341	3	1	1	2	2	2	0	2	1	2	2		2	1	1	31	2	1	20
176	2	A169	2013	2	1	4	338	3	1	1	2	2	2	1	1	2	2	2		2	2	1	32	2	2	20
177	2	A169	2013	1	1	4	0	3	1	1	2	2	2	1	2	2	2	1		1	2	1	33	2	2	20
178	2	A169	2013	2	1	9	335	3	1	1	2	2	2	1	3	2	2	2		2	1	1	34	2	9	20
179	2	A169	2013	2	1	1	338	2	1	1	2	2	2	0	2	2	2	12		2	1	1	37	2	1	20
180	2	A169	2013	2	1	4	337	2	1	1	1	2	1	0	2	2	2	2		2	2	1	37	2	2	20
181	2	A169	2013	2	1	1	337	3	1	1	1	2	2	1	1	2	2	2		2	2	1	38	2	1	20
182	2	A169	2013	7	1	6	339	3	1	1	2	1	2	1	1	2	2	13		7	1	1	38	2	2	20
183	2	A169	2013	2	1	1	339	3	1	1	2	2	2	3	1	2	2	2		2	1	1	39	2	1	20
184	2	A169	2013	1	1	4	339	3	1	1	2	2	2	1	1	2	2	1		1	1	1	39	2	2	20
185	2	A169	2013	2	1	6	335	3	1	1	2	2	2	3	3	2	1	2		2	1	1	43	2	2	20
186	2	A169	2013	2	1	6	335	3	1	1	2	2	2	1	1	2	2	2		2	1	1	43	2	2	20
187	2	A169	2013	1	1	3	339	3	1	1	2	2	2	1	1	2	2	1		1	1	1	46	2	1	20
188	2	A169	2013	2	1	3	335	3	1	1	1	2	2	1	1	2	1	2		2	1	1	47	2	1	20
189	2	A169	2013	2	1	9	342	3	1	1	2	2	2	0	2	2	2	2		2	1	1	47	2	9	20
190	2	A169	2013	4	1	3	337	2	1	1	1	2	2	1	1	2	2			4	1	1	49	2	1	20
191	2	A169	2013	1	1	3	337	2	1	1	2	2	2	1	1	2	2	1		1	1	1	50	2	1	20
192	2	A169	2013	1	1	1	337	3	1	1	1	2	2	0	2	2	2	1		1	1	1	51	2	1	20
193	2	A169	2013	2	1	6	339	3	1	1	2	2	2	1	1	2	2	2		2	1	1	51	2	2	20
194	2	A169	2013	2	1	6	339	3	1	1	2	2	2	3	1	2	2	2		2	1	1	52	2	2	20
195	2	A169	2013	1	1	3	0	1	2	1	2	2	2	0	2	2	2	1		1	2	1	53	1	1	20
196	2	A169	2013	2	4	3	341	3	1	1	2	2	2	3	3	2	2	2		2	2	2	23	2	1	20
197	2	A169	2013	2	2	3	337	3	1	1	2	1	2	0	1	2	2	2		2	1	2	24	2	1	20
198	2	A169	2013	2	2	3	342	3	1	1	2	2	2	1	1	2	2	2		2	1	2	27	2	1	20
199	2	A169	2013	2	4	3	339	3	1	1	2	2	2	0	2	2	2	2		2	1	2	27	2	1	20
200	2	A169	2013	7	2	9	0	3	1	1	2	2	2	1	1	2	1	13		7	2	2	27	2	9	20
201	2	A169	2013	2	2	3	337	3	1	1	2	2	2	1	3	2	2	2		2	2	2	30	2	1	20
202	2	A169	2013	2	2	4	341	2	1	1	2	2	2	0	2	2	2	2		2	1	2	31	2	2	20
203	2	A169	2013	1	2	6	341	3	1	1	2	2	2	1	2	2	2	1		1	2	2	31	2	2	20
204	2	A169	2013	2	2	3	339	3	1	1	2	2	2	0	1	2	1	2		2	1	2	33	2	1	20
205	2	A169	2013	4	2	3	335	3	6	1	2	2	2	3	1	2	2	4		4	1	2	35	2	1	20
206	2	A169	2013	2	2	3	337	3	1	1	1	2	2	1	2	2	2	2		2	1	2	35	2	1	20
207	2	A169	2013	2	2	3	339	3	1	1	2	2	2	1	3	2	2	2		2	1	2	35	2	1	20
208	2	A169	2013	7	4	3	338	3	1	1	2	2	2	1	1	2	2	13		7	2	2	35	2	1	20
209	2	A169	2013	2	4	3	335	3	1	1	2	2	2	1	1	2	2	2		2	2	2	35	2	1	20
210	2	A169	2013	#NULL!	4	4	338	3	1	1	2	2	2	3	3	2	2	12		#NULL!	2	2	36	2	2	20
211	2	A169	2013	1	2	5	342	3	1	1	2	2	2	1	1	2	2	1		1	2	2	36	2	2	20
212	2	A169	2013	1	2	3	339	3	1	1	1	2	2	0	2	2	2	1		1	1	2	37	2	1	20
213	2	A169	2013	2	4	1	336	3	1	1	2	2	2	0	2	2	2	2		2	2	2	37	2	1	20
214	2	A169	2013	2	4	1	341	3	1	1	1	2	2	1	1	1	2	2		2	1	2	40	2	1	20
215	2	A169	2013	1	4	3	341	5	1	1	1	2	2	1	1	2	1	1		1	1	2	40	2	1	20
216	2	A169	2013	2	2	4	335	3	1	1	2	2	2	3	3	2	2	2		2	1	2	42	2	2	20
217	2	A169	2013	2	2	3	341	3	1	1	2	2	2	0	2	2	2	2		2	2	2	47	2	1	20
218	2	A169	2013	2	2	3	335	3	1	1	2	2	2	0	2	2	1	2		2	1	2	48	2	1	20
219	2	A169	2013	1	4	1	341	3	2	1	1	2	2	1	1	2	1	1		1	1	2	49	1	1	20
220	2	A169	2013	2	2	0	336	3	1	1	2	1	2	1	1	2	2	2		2	1	2	50	2	1	20
221	2	A169	2013	1	1	3	339	3	1	1	2	2	2	1	1	1	1	1		1	1	1	25	2	1	1
222	2	A169	2013	2	1	4	335	2	1	1	2	2	2	1	1	1	1	2		2	2	1	27	2	2	1
223	2	A169	2013	8	1	4	341	2	1	1	1	2	2	0	2	1	1	5		8	1	1	30	2	2	1
224	2	A169	2013	7	1	3	337	3	1	1	2	2	2	1	1	1	1	13		7	2	1	31	2	1	1
225	2	A169	2013	7	1	4	338	3	1	1	2	2	2	1	1	1	1	13		7	2	1	32	2	2	1
226	2	A169	2013	2	1	3	338	5	1	1	1	2	2	1	1	1	1	2		2	2	1	33	2	1	1
227	2	A169	2013	2	1	3	339	3	1	1	2	2	2	1	1	1	1	2		2	2	1	34	2	1	1
228	2	A169	2013	7	1	9	335	2	6	1	2	2	2	1	1	1	1	13		7	1	1	37	2	9	1
229	2	A169	2013	2	1	3	341	5	2	1	2	2	2	1	1	1	1	2		2	1	1	38	1	1	1
230	2	A169	2013	7	1	6	339	5	1	1	2	1	2	1	3	1	1	13		7	1	1	38	2	2	1
231	2	A169	2013	2	1	3	335	3	1	1	1	2	2	3	3	1	1	2		2	1	1	40	2	1	1
232	2	A169	2013	1	1	0	339	3	1	1	2	2	2	0	3	1	1	1		1	2	1	44	2	1	1
233	2	A169	2013	2	1	1	335	3	6	1	2	1	1	0	2	1	1	2		2	1	1	46	2	1	1
234	2	A169	2013	1	1	3	335	3	1	1	1	2	2	1	2	1	1	12		1	1	1	47	2	1	1
235	2	A169	2013	2	2	4	337	3	1	1	1	2	2	1	3	1	1	2		2	2	2	20	2	2	1
236	2	A169	2013	2	4	9	337	3	1	1	1	1	2	0	3	1	1	2		2	1	2	25	2	9	1
237	2	A169	2013	2	4	3	335	3	1	1	2	2	2	1	1	1	1	2		2	2	2	29	2	1	1
238	2	A169	2013	7	4	3	341	3	1	1	2	2	2	1	1	1	1	13		7	2	2	31	2	1	1
239	2	A169	2013	2	2	3	341	3	1	1	2	2	2	1	1	1	1	2		2	2	2	32	2	1	1
240	2	A169	2013	2	4	5	341	3	1	1	2	2	2	1	3	1	1	2		2	1	2	32	2	2	1
241	2	A169	2013	7	4	5	338	5	1	1	2	2	2	0	2	1	1	13		7	1	2	34	2	2	1
242	2	A169	2013	2	2	1	335	3	1	1	2	2	2	1	1	1	1	2		2	2	2	35	2	1	1
243	2	A169	2013	2	2	9	341	3	1	1	2	2	2	3	3	1	1	2		2	1	2	41	2	9	1
244	2	A169	2013	1	2	1	342	3	1	1	1	2	2	0	2	1	1	1		1	1	2	45	2	1	1
245	2	A169	2013	2	4	0	338	3	1	1	2	2	2	1	1	1	1	2		2	2	2	45	2	1	1
246	2	A169	2013	2	4	1	335	3	6	1	1	2	2	1	1	1	1	2		2	1	2	47	2	1	1
247	2	A169	2013	2	2	1	339	3	1	1	1	2	2	0	2	1	1	2		2	1	2	49	2	1	1
248	2	A169	2013	1	2	3	341	2	1	1	1	2	2	1	1	1	1	1		1	1	2	55	2	1	1
249	2	A169	2012	2	1	3	337	2	1	1	2	2	2	1	1	1	2	2		2	2	1	22	2	1	20
250	2	A169	2012	1	1	3	339	3	1	1	2	2	1	1	1	1	2	1		1	2	1	22	2	1	20
251	2	A169	2012	7	1	1	335	3	1	1	1	2	2	0	2	1	2	13		7	1	1	22	2	1	20
252	2	A169	2012	2	1	3	335	3	1	1	1	2	2	1	3	1	2	2		2	1	1	22	2	1	20
253	2	A169	2012	2	1	4	338	3	1	1	2	2	2	1	1	2	2	2		2	1	1	23	2	2	20
254	2	A169	2012	2	1	3	338	3	1	1	1	2	2	1	1	1	2	2		2	2	1	26	2	1	20
255	2	A169	2012	1	1	3	338	3	1	1	2	2	2	1	1	1	2	1		1	2	1	27	2	1	20
256	2	A169	2012	2	1	3	338	1	1	1	2	2	2	1	1	2	2	2		2	2	1	27	2	1	20
257	2	A169	2012	1	1	1	341	3	2	1	2	2	2	1	1	2	1	1		1	1	1	33	1	1	20
258	2	A169	2012	2	1	3	337	1	1	1	2	2	2	0	2	2	2	2		2	2	1	33	2	1	20
259	2	A169	2012	2	1	3	339	3	1	1	1	2	2	1	1	1	2	2		2	1	1	33	2	1	20
260	2	A169	2012	2	1	1	335	3	6	1	2	2	2	0	1	2	2	2		2	1	1	33	2	1	20
261	2	A169	2012	2	1	2	339	3	1	1	2	2	2	1	1	1	2	2		2	2	1	34	2	1	20
262	2	A169	2012	2	1	3	337	2	6	1	2	2	2	1	1	2	2	2		2	1	1	34	2	1	20
263	2	A169	2012	1	1	3	342	3	1	1	2	2	2	1	1	2	2	1		1	1	1	34	2	1	20
264	2	A169	2012	1	1	3	338	3	1	1	1	2	1	1	1	2	1	1		1	1	1	35	2	1	20
265	2	A169	2012	2	1	3	335	3	1	1	2	2	2	1	1	2	2	2		2	2	1	35	2	1	20
266	2	A169	2012	2	1	3	337	3	1	1	1	2	2	1	1	2	2	2		2	1	1	36	2	1	20
267	2	A169	2012	2	1	3	338	3	1	1	1	2	2	1	1	2	2	2		2	1	1	37	2	1	20
268	2	A169	2012	2	1	5	338	2	1	1	1	2	2	1	1	2	2	2		2	2	1	37	2	2	20
269	2	A169	2012	2	1	3	338	3	1	1	2	2	2	1	1	2	2	2		2	1	1	38	2	1	20
270	2	A169	2012	2	1	3	339	3	1	1	1	2	2	3	3	2	2	2		2	2	1	38	2	1	20
271	2	A169	2012	2	1	1	335	3	1	1	2	2	2	3	1	2	2	2		2	1	1	38	2	1	20
272	2	A169	2012	1	1	3	341	2	1	1	1	2	2	1	1	2	2	12		1	1	1	39	2	1	20
273	2	A169	2012	2	1	3	335	3	1	1	1	2	2	0	2	2	2	2		2	1	1	42	2	1	20
274	2	A169	2012	2	1	4	335	3	1	1	1	2	2	1	1	2	1	2		2	1	1	45	2	2	20
275	2	A169	2012	1	1	3	342	3	1	1	1	2	2	1	1	2	1	1		1	2	1	46	2	1	20
276	2	A169	2012	2	1	1	342	3	1	1	2	2	2	1	1	2	2	2		2	2	1	48	2	1	20
277	2	A169	2012	2	1	4	338	2	2	1	1	2	2	0	1	2	2	2		2	1	1	49	1	2	20
278	2	A169	2012	5	1	3	338	3	1	1	2	2	2	0	3	2	2		5	5	1	1	50	2	1	20
279	2	A169	2012	2	1	4	339	3	1	1	2	2	2	0	1	2	2	2		2	1	1	50	2	2	20
280	2	A169	2012	2	2	1	337	3	1	1	2	2	2	0	2	2	2	2		2	2	2	23	2	1	20
281	2	A169	2012	2	4	3	339	3	1	1	2	2	2	0	2	2	2	2		2	2	2	23	2	1	20
282	2	A169	2012	2	2	3	337	3	1	1	2	2	2	0	2	2	2	2		2	1	2	24	2	1	20
283	2	A169	2012	2	2	#NULL!	0	3	1	1	2	2	2	1	1	1	2	2		2	2	2	25	2	9	20
284	2	A169	2012	2	2	1	0	3	1	1	2	2	2	1	1	2	2	2		2	2	2	26	2	1	20
285	2	A169	2012	2	4	3	335	3	1	1	1	2	1	1	3	1	2	2		2	1	2	27	2	1	20
286	2	A169	2012	1	2	2	335	5	#NULL!	1	2	2	2	0	3	2	2	1		1	1	2	30	99	1	20
287	2	A169	2012	2	2	1	335	3	1	1	2	2	2	1	1	2	2	2		2	1	2	30	2	1	20
288	2	A169	2012	2	4	3	339	3	1	1	2	2	2	1	3	1	2	2		2	1	2	32	2	1	20
289	2	A169	2012	1	2	4	337	3	1	1	1	2	2	1	3	2	2	1		1	1	2	33	2	2	20
290	2	A169	2012	2	2	3	341	2	1	1	1	2	2	1	1	2	2	2		2	1	2	34	2	1	20
291	2	A169	2012	2	4	3	335	3	1	1	2	2	2	1	1	2	2	2		2	2	2	35	2	1	20
292	2	A169	2012	2	2	5	342	3	1	1	2	2	2	1	1	2	2	2		2	2	2	35	2	2	20
293	2	A169	2012	2	2	1	338	3	1	1	1	2	2	3	3	1	2	2		2	2	2	37	2	1	20
294	2	A169	2012	2	2	0	338	3	1	1	1	2	2	1	1	2	1	2		2	1	2	37	2	1	20
295	2	A169	2012	2	4	3	337	2	1	1	2	2	2	1	1	2	2	2		2	1	2	37	2	1	20
296	2	A169	2012	1	4	#NULL!	335	3	1	1	1	2	2	1	3	1	2	1		1	1	2	38	2	9	20
297	2	A169	2012	2	2	1	338	3	1	1	2	2	2	1	1	2	2	2		2	1	2	39	2	1	20
298	2	A169	2012	2	2	2	341	3	1	1	1	2	2	1	2	1	2	2		2	1	2	39	2	1	20
299	2	A169	2012	2	2	3	339	3	1	1	2	2	2	1	3	2	2	2		2	2	2	40	2	1	20
300	2	A169	2012	2	4	3	339	3	1	1	1	2	2	1	1	2	2	2		2	1	2	41	2	1	20
301	2	A169	2012	2	2	3	335	3	1	1	2	2	2	1	1	2	2	2		2	2	2	41	2	1	20
302	2	A169	2012	2	2	4	335	3	1	1	2	2	2	3	3	2	2	2		2	1	2	42	2	2	20
303	2	A169	2012	2	4	6	341	3	1	1	2	2	2	0	2	1	2	2		2	1	2	42	2	2	20
304	2	A169	2012	2	4	9	335	3	1	1	1	2	2	1	2	2	2	2		2	2	2	42	2	9	20
305	2	A169	2012	7	2	1	337	3	1	1	2	2	2	1	1	2	2	13		7	1	2	44	2	1	20
306	2	A169	2012	2	2	3	341	2	1	1	2	2	2	0	1	2	2	2		2	1	2	44	2	1	20
307	2	A169	2012	2	2	1	337	3	1	1	1	2	2	1	2	1	2	2		2	2	2	44	2	1	20
308	2	A169	2012	2	2	1	341	2	2	1	2	2	2	1	1	1	2	2		2	1	2	45	1	1	20
309	2	A169	2012	2	2	9	341	3	1	1	1	2	2	0	2	2	2	2		2	2	2	46	2	9	20
310	2	A169	2012	1	2	3	338	3	1	1	1	2	2	0	2	1	2	1		1	1	2	53	2	1	20
311	2	A169	2012	2	1	1	335	3	1	1	1	2	2	0	2	1	1	2		2	1	1	22	2	1	1
312	2	A169	2012	2	1	3	339	3	1	1	1	2	2	1	3	1	1	2		2	1	1	34	2	1	1
313	2	A169	2012	7	1	1	342	2	1	1	2	2	2	1	3	1	1	13		7	1	1	42	2	1	1
314	2	A169	2012	2	1	1	335	3	1	1	1	2	2	1	3	1	1	2		2	2	1	42	2	1	1
315	2	A169	2012	2	1	2	335	3	6	1	1	1	1	3	3	1	1	2		2	1	1	45	2	1	1
316	2	A169	2012	2	1	1	338	3	1	1	1	2	2	1	1	1	1	2		2	1	1	46	2	1	1
317	2	A169	2012	2	1	1	335	3	1	1	1	2	2	1	1	1	1	2		2	1	1	46	2	1	1
318	2	A169	2012	1	1	3	337	3	1	1	1	2	2	1	1	1	1	1		1	1	1	48	2	1	1
319	2	A169	2012	1	4	3	341	3	1	1	2	2	1	1	2	1	1	1		1	2	2	16	2	1	1
320	2	A169	2012	1	4	1	335	2	1	1	1	2	2	3	3	1	1	1		1	2	2	30	2	1	1
321	2	A169	2012	2	4	5	341	3	1	1	1	2	2	1	2	1	1	2		2	1	2	31	2	2	1
322	2	A169	2012	1	4	9	338	3	9	1	2	2	9	0	2	1	1	1		1	1	2	32	99	9	1
323	2	A169	2012	2	2	2	335	2	1	1	1	2	2	1	2	1	1	2		2	1	2	34	2	1	1
324	2	A169	2012	1	2	1	335	2	1	1	2	2	2	1	1	1	1			1	1	2	34	2	1	1
325	2	A169	2011	2	1	3	336	3	2	1	1	2	2	1	1	2	2	2		2	1	1	22	1	1	20
326	2	A169	2011	1	1	1	335	3	1	1	2	2	1	0	3	2	2	1		1	1	1	29	2	1	20
327	2	A169	2011	1	1	1	341	2	1	1	2	2	2	1	1	9	2	1		1	2	1	32	2	1	20
328	2	A169	2011	7	1	3	341	2	1	1	2	2	2	1	1	2	1	13		7	2	1	32	2	1	20
329	2	A169	2011	2	1	3	338	3	1	1	2	2	2	1	1	1	2	2		2	1	1	34	2	1	20
330	2	A169	2011	7	1	5	341	2	1	1	2	2	2	1	1	2	2	13		7	2	1	34	2	2	20
331	2	A169	2011	2	1	6	335	3	1	1	2	2	2	1	1	1	2	2		2	1	1	36	2	2	20
332	2	A169	2011	5	1	0	341	3	1	1	1	2	2	0	2	1	2	6		5	1	1	40	2	1	20
333	2	A169	2011	2	1	3	337	2	1	1	2	2	2	1	1	2	2	2		2	1	1	43	2	1	20
334	2	A169	2011	2	1	0	338	3	6	1	1	1	1	3	3	2	2	2		2	1	1	44	2	1	20
335	2	A169	2011	2	1	3	337	3	1	1	1	2	2	0	2	2	2	2		2	1	1	47	2	1	20
336	2	A169	2011	2	1	4	337	3	1	1	1	2	2	1	1	2	2	2		2	1	1	47	2	2	20
337	2	A169	2011	2	1	9	337	3	1	1	1	2	2	1	1	2	2	2		2	1	1	48	2	9	20
338	2	A169	2011	2	1	5	337	3	1	1	2	2	2	1	2	2	2	2		2	1	1	49	2	2	20
339	2	A169	2011	2	1	6	335	3	1	1	2	2	2	1	1	2	2	2		2	1	1	49	2	2	20
340	2	A169	2011	2	4	3	338	3	1	1	2	2	2	0	3	1	2	2		2	2	2	22	2	1	20
341	2	A169	2011	2	2	3	342	2	1	1	2	2	2	1	1	2	2	2		2	2	2	22	2	1	20
342	2	A169	2011	2	4	3	338	3	1	1	2	2	2	0	2	1	2	2		2	2	2	23	2	1	20
343	2	A169	2011	2	2	3	339	3	1	1	2	2	2	1	1	1	2	2		2	2	2	25	2	1	20
344	2	A169	2011	2	2	4	339	3	1	1	2	2	2	1	3	2	2	2		2	2	2	25	2	2	20
345	2	A169	2011	2	2	3	336	3	1	1	2	2	2	1	1	1	2	2		2	2	2	26	2	1	20
346	2	A169	2011	2	4	3	342	2	1	1	1	2	2	0	2	2	2	2		2	1	2	28	2	1	20
347	2	A169	2011	7	2	3	339	2	1	1	1	2	2	1	1	2	2	13		7	2	2	29	2	1	20
348	2	A169	2011	2	4	3	339	3	1	1	1	2	2	1	1	2	2	2		2	1	2	31	2	1	20
349	2	A169	2011	2	2	4	337	3	1	1	2	2	2	1	1	2	1	2		2	1	2	34	2	2	20
350	2	A169	2011	2	2	9	337	3	1	1	1	2	2	1	1	2	2	2		2	1	2	34	2	9	20
351	2	A169	2011	1	4	3	338	3	1	1	2	2	2	0	3	2	2	12		1	2	2	35	2	1	20
352	2	A169	2011	2	2	9	335	3	1	1	1	2	2	1	3	2	2	2		2	1	2	38	2	9	20
353	2	A169	2011	4	2	2	338	2	#NULL!	1	1	2	2	3	3	2	2	4		4	1	2	39	99	1	20
354	2	A169	2011	2	2	1	341	3	1	1	1	2	2	0	2	2	2	2		2	1	2	41	2	1	20
355	2	A169	2011	2	2	9	335	3	1	1	1	2	2	3	3	2	2	2		2	2	2	41	2	9	20
356	2	A169	2011	2	2	3	335	2	1	1	2	2	2	0	2	2	2	2		2	2	2	43	2	1	20
357	2	A169	2011	2	2	3	341	1	1	1	2	2	2	1	1	2	2	2		2	2	2	44	2	1	20
358	2	A169	2011	2	2	1	0	1	2	1	1	2	2	0	2	2	1	2		2	2	2	45	1	1	20
359	2	A169	2011	2	4	3	337	2	1	1	1	2	2	0	2	2	2		2	2	1	2	47	2	1	20
360	2	A169	2011	2	2	4	339	3	1	1	2	2	2	1	2	1	1	2		2	2	2	26	2	2	1
361	2	A169	2011	2	2	2	338	3	1	1	2	2	2	1	3	1	1	12		2	2	2	36	2	1	1
362	2	A169	2011	2	2	3	338	3	1	1	1	2	1	1	3	1	1	2		2	2	2	38	2	1	1
363	2	A169	2011	7	2	9	338	1	1	1	1	2	1	1	3	1	1	13		7	1	2	47	2	9	1
364	2	A169	2010	2	1	2	342	3	1	1	2	2	2	1	1	2	2	2		2	1	1	24	2	1	20
365	2	A169	2010	2	1	3	342	3	1	1	2	2	2	1	1	2	2	2		2	2	1	32	2	1	20
366	2	A169	2010	2	1	2	341	3	1	1	1	2	2	0	2	2	2	2		2	1	1	35	2	1	20
367	2	A169	2010	5	1	1	337	2	1	1	2	2	2	1	1	2	2	9		5	2	1	41	2	1	20
368	2	A169	2010	2	1	#NULL!	335	3	1	1	1	2	2	1	1	2	#NULL!	2		2	1	1	47	2	9	20
369	2	A169	2010	2	2	3	0	3	1	1	2	2	2	1	1	2	2	2		2	2	2	22	2	1	20
370	2	A169	2010	2	4	#NULL!	338	3	1	1	2	2	2	1	3	2	2	2		2	2	2	24	2	9	20
371	2	A169	2010	1	4	1	337	3	1	1	2	2	2	0	2	2	2	12		1	2	2	29	2	1	20
372	2	A169	2010	2	4	4	339	3	1	1	1	2	2	0	2	2	2	2		2	1	2	30	2	2	20
373	2	A169	2010	1	2	9	341	3	1	1	1	2	1	1	3	2	2	1		1	2	2	31	2	9	20
374	2	A169	2010	2	2	0	338	3	1	1	1	2	2	0	2	1	2	2		2	1	2	35	2	1	20
375	2	A169	2010	1	4	3	338	2	1	1	2	2	2	0	2	2	2	1		1	1	2	36	2	1	20
376	2	A169	2010	1	2	3	341	3	1	1	2	2	2	1	3	1	2	1		1	1	2	38	2	1	20
377	2	A169	2010	2	4	1	338	1	1	1	2	2	2	1	1	2	2	2		2	1	2	39	2	1	20
378	2	A169	2010	2	2	2	341	3	1	1	1	2	2	1	1	2	2	2		2	1	2	40	2	1	20
379	2	A169	2010	1	2	7	338	3	1	1	2	2	2	0	2	2	2	1		1	2	2	40	2	0	20
380	2	A169	2010	2	4	1	341	3	2	1	2	2	2	0	2	2	2	2		2	1	2	49	1	1	20
381	2	A169	2010	4	1	1	335	3	1	1	2	2	2	1	3	1	1	4		4	1	1	46	2	1	1
382	2	A169	2010	1	1	4	335	1	1	1	1	2	2	0	2	1	1	1		1	1	1	48	2	2	1
383	2	A169	2010	1	2	1	341	3	1	1	2	2	2	0	2	1	1	1		1	2	2	47	2	1	1
384	2	A169	2009	3	1	9	339	3	1	1	1	2	2	1	1	2	2	3		3	2	1	20	2	9	20
385	2	A169	2009	2	1	6	338	1	1	1	1	2	2	1	1	2	2	2		2	1	1	45	2	2	20
386	2	A169	2009	1	2	2	339	3	1	1	2	2	2	1	1	2	2	1		1	2	2	27	2	1	20
387	2	A169	2009	2	2	0	339	3	1	1	1	2	2	1	1	1	2	2		2	1	2	42	2	1	20
388	2	A169	2009	2	1	4	337	3	1	1	2	2	2	1	1	1	1	2		2	2	1	28	2	2	1
389	2	A169	2009	1	4	1	341	3	2	1	2	2	2	0	2	1	1	1		1	1	2	31	1	1	1
390	2	A169	2013	2	1	1	338	3	1	1	1	2	2	3	3	2	2	2		2	1	1	41	2	1	20
391	2	A169	2013	1	1	3	337	2	1	1	2	2	2	1	1	2	2	1		1	1	1	51	2	1	20
392	2	A169	2013	2	2	0	338	3	1	1	1	2	2	0	3	2	2	2		2	2	2	26	2	1	20
393	2	A169	2013	2	1	3	341	3	1	1	1	2	2	1	1	1	1	2		2	2	1	39	2	1	1
394	2	A169	2013	5	2	3	341	1	#NULL!	1	1	1	2	3	#NULL!	#NULL!	1			5	1	2	54	99	1	990
395	2	A169	2013	2	1	4	337	2	1	1	2	2	2	0	3	2	2	2		2	1	1	21	2	2	20
396	2	A169	2013	2	1	3	338	1	1	1	2	2	2	1	1	2	2	2		2	1	1	29	2	1	20
397	2	A169	2013	2	1	4	335	3	1	1	1	2	2	1	1	2	2	2		2	2	1	29	2	2	20
398	2	A169	2013	2	1	5	338	2	1	1	2	2	2	3	3	2	2	2		2	2	1	31	2	2	20
399	2	A169	2013	1	1	3	337	3	1	1	2	2	2	0	2	2	2	1		1	1	1	36	2	1	20
400	2	A169	2013	1	1	5	341	2	1	1	2	2	2	0	2	2	2	1		1	1	1	39	2	2	20
401	2	A169	2013	2	1	0	341	3	2	1	1	2	2	1	2	2	2	2		2	1	1	43	1	1	20
402	2	A169	2013	4	1	3	335	1	1	1	2	2	2	1	1	2	2	4		4	1	1	45	2	1	20
403	2	A169	2013	1	1	4	337	2	1	1	2	2	2	1	1	1	2			1	1	1	45	2	2	20
404	2	A169	2013	2	1	9	339	3	1	1	2	2	2	1	1	2	2	2		2	1	1	45	2	9	20
405	2	A169	2013	4	1	4	335	3	1	1	1	2	2	0	2	2	2			4	1	1	51	2	2	20
406	2	A169	2013	5	1	9	337	5	1	1	2	1	2	3	3	2	2	6		5	1	1	53	2	9	20
407	2	A169	2013	1	1	6	336	2	1	1	2	2	2	0	2	2	2	1		1	2	1	54	2	2	20
408	2	A169	2013	4	4	1	341	3	1	1	2	2	2	3	3	2	2	4		4	2	2	23	2	1	20
409	2	A169	2013	2	2	0	338	3	1	1	2	2	2	1	3	2	2	2		2	2	2	26	2	1	20
410	2	A169	2013	5	2	5	339	5	1	1	2	2	2	0	2	2	2	6		5	1	2	29	2	2	20
411	2	A169	2013	5	2	0	335	3	1	1	2	2	2	1	3	2	2	6		5	2	2	30	2	1	20
412	2	A169	2013	2	2	3	335	3	1	1	1	2	2	1	3	2	2	2		2	1	2	32	2	1	20
413	2	A169	2013	2	2	3	335	3	1	1	2	2	2	1	1	2	2	2		2	2	2	36	2	1	20
414	2	A169	2013	2	2	9	335	3	1	1	2	2	2	1	1	2	2	2		2	1	2	39	2	9	20
415	2	A169	2013	1	4	1	338	3	2	1	1	2	2	1	1	1	2	1		1	1	2	40	1	1	20
416	2	A169	2013	7	2	6	338	3	2	1	2	2	2	0	2	2	2	13		7	1	2	40	1	2	20
417	2	A169	2013	1	2	3	338	3	1	1	2	2	2	3	3	2	2	12		1	2	2	41	2	1	20
418	2	A169	2013	2	4	6	338	3	1	1	1	1	2	3	3	2	2	2		2	1	2	41	2	2	20
419	2	A169	2013	2	2	3	341	3	1	1	1	2	2	3	3	1	2	2		2	1	2	51	2	1	20
420	2	A169	2013	1	1	#NULL!	335	3	1	1	1	2	2	1	1	1	1	1		1	1	1	35	2	9	1
421	2	A169	2013	2	1	3	338	3	1	1	2	2	2	0	2	1	1	2		2	1	1	37	2	1	1
422	2	A169	2013	2	1	5	341	2	1	1	2	2	2	1	3	1	1	2		2	2	1	39	2	2	1
423	2	A169	2013	2	1	9	341	1	1	1	2	2	1	1	1	1	1	2		2	1	1	53	2	9	1
424	2	A169	2013	1	2	3	341	2	2	1	2	2	2	1	1	1	1	1		1	1	2	27	1	1	1
425	2	A169	2013	2	4	3	335	3	1	1	1	2	2	1	3	1	1	2		2	2	2	29	2	1	1
426	2	A169	2013	1	4	5	342	2	6	1	1	2	2	1	1	1	1	1		1	1	2	34	2	2	1
427	2	A169	2013	#NULL!	2	4	338	3	1	1	1	2	2	1	1	1	1	12		#NULL!	2	2	38	2	2	1
428	2	A169	2013	2	2	2	338	3	2	1	1	2	2	0	2	1	1	2		2	1	2	45	1	1	1
429	2	A169	2013	2	2	0	337	3	1	1	1	2	2	0	3	1	1	2		2	2	2	45	2	1	1
430	2	A169	2013	1	2	4	337	2	1	1	1	2	2	0	2	1	1	1		1	2	2	49	2	2	1
431	2	A169	2013	1	2	3	341	3	5	1	1	2	2	0	2	1	1			1	1	2	52	2	1	1
432	2	A169	2012	2	1	1	338	3	1	1	2	2	2	1	1	1	2	2		2	1	1	24	2	1	20
433	2	A169	2012	4	1	4	339	5	1	1	2	2	2	0	2	2	2	4		4	2	1	35	2	2	20
434	2	A169	2012	2	1	3	338	3	1	1	2	2	2	1	1	1	2	2		2	1	1	36	2	1	20
435	2	A169	2012	5	1	4	341	3	1	1	2	2	2	1	1	2	2	5		5	2	1	37	2	2	20
436	2	A169	2012	2	1	6	338	3	1	1	2	1	1	1	1	2	2	12		2	1	1	41	2	2	20
437	2	A169	2012	1	1	3	338	2	1	1	2	2	2	0	1	2	2	1		1	2	1	43	2	1	20
438	2	A169	2012	2	1	1	341	3	2	1	2	2	2	1	1	2	2	2		2	1	1	44	1	1	20
439	2	A169	2012	2	1	2	341	3	1	1	2	2	2	1	1	1	2	2		2	2	1	46	2	1	20
440	2	A169	2012	1	1	3	337	2	1	1	1	2	2	0	2	2	2	1		1	1	1	49	2	1	20
441	2	A169	2012	2	4	2	335	3	1	1	1	2	2	1	3	1	2	2		2	1	2	22	2	1	20
442	2	A169	2012	2	4	9	335	3	1	1	2	2	2	1	1	1	2	2		2	1	2	27	2	9	20
443	2	A169	2012	2	2	0	339	1	1	1	2	2	2	1	1	2	2	2		2	2	2	30	2	1	20
444	2	A169	2012	1	4	2	338	2	1	1	2	2	2	1	1	2	2	1		1	2	2	34	2	1	20
445	2	A169	2012	2	4	1	338	3	1	1	2	2	2	3	3	2	2			2	1	2	35	2	1	20
446	2	A169	2012	2	4	2	338	3	1	1	2	2	2	3	3	2	2	12		2	2	2	38	2	1	20
447	2	A169	2012	2	2	9	338	3	1	1	1	2	2	1	1	2	1	2		2	1	2	38	2	9	20
448	2	A169	2012	2	2	1	338	1	1	1	2	2	2	1	1	2	2	2		2	2	2	45	2	1	20
449	2	A169	2012	1	2	6	341	2	1	1	2	2	2	1	2	2	2	12		1	1	2	46	2	2	20
450	2	A169	2012	2	2	0	0	3	1	1	1	2	2	3	3	1	2	2		2	2	2	50	2	1	20
451	2	A169	2012	2	1	7	339	2	1	1	1	2	2	1	1	1	1	2		2	1	1	37	2	0	1
452	2	A169	2012	1	1	5	341	2	1	1	2	2	2	1	1	1	1	1		1	2	1	38	2	2	1
453	2	A169	2012	2	1	1	335	3	1	1	1	2	2	3	3	1	1	2		2	1	1	39	2	1	1
454	2	A169	2012	1	1	2	335	3	1	1	2	2	2	1	3	1	1	1		1	2	1	53	2	1	1
455	2	A169	2012	1	2	3	341	3	1	1	1	2	2	1	1	1	1	1		1	1	2	39	2	1	1
456	2	A169	2012	1	2	5	341	3	1	1	1	2	2	0	2	1	1	1		1	2	2	44	2	2	1
457	2	A169	2012	2	2	3	341	3	1	1	2	2	2	0	3	1	1	2		2	2	2	46	2	1	1
458	2	A169	2011	1	2	1	335	3	1	1	1	2	2	3	3	1	#NULL!	1		1	1	2	43	2	1	990
459	2	A169	2011	2	1	3	341	3	1	1	2	2	2	1	3	2	2	2		2	2	1	22	2	1	20
460	2	A169	2011	2	1	3	339	5	1	1	1	2	2	1	3	2	2	2		2	1	1	31	2	1	20
461	2	A169	2011	2	1	4	338	3	1	1	1	2	2	0	2	2	2	2		2	1	1	31	2	2	20
462	2	A169	2011	2	1	3	339	3	1	1	1	2	2	1	3	1	2	2		2	1	1	33	2	1	20
463	2	A169	2011	4	1	4	338	2	1	1	2	2	2	3	3	2	2	4		4	2	1	34	2	2	20
464	2	A169	2011	2	1	3	0	3	1	1	1	2	2	0	2	1	2	2		2	1	1	43	2	1	20
465	2	A169	2011	2	1	3	335	3	1	1	2	2	2	0	2	2	2	2		2	2	1	49	2	1	20
466	2	A169	2011	1	1	1	342	2	1	1	2	2	2	0	2	2	2	1		1	1	1	51	2	1	20
467	2	A169	2011	2	2	1	341	1	2	1	2	2	2	1	1	2	2	2		2	1	2	25	1	1	20
468	2	A169	2011	2	4	1	342	3	1	1	2	2	2	1	1	2	2	2		2	2	2	25	2	1	20
469	2	A169	2011	1	2	1	338	3	1	1	2	2	2	0	2	2	2	1		1	1	2	46	2	1	20
470	2	A169	2011	1	1	3	341	2	2	1	2	2	2	0	2	1	1	1		1	1	1	56	1	1	1
471	2	A169	2011	2	2	3	338	2	1	1	2	2	1	1	1	1	1	2		2	2	2	33	2	1	1
472	2	A169	2011	1	2	#NULL!	341	2	1	1	2	2	2	0	2	1	1	1		1	2	2	36	2	9	1
473	2	A169	2011	2	2	0	339	2	1	1	2	2	2	1	3	1	1	12		2	2	2	41	2	1	1
474	2	A169	2011	2	4	4	342	3	1	1	2	2	2	3	3	1	1	2		2	1	2	41	2	2	1
475	2	A169	2011	2	2	1	342	2	1	1	2	2	2	1	2	1	1	2		2	2	2	52	2	1	1
476	2	A169	2010	2	1	5	341	3	1	1	2	2	2	1	1	1	#NULL!	2		2	1	1	35	2	2	990
477	2	A169	2010	2	1	3	339	3	1	1	1	2	2	0	2	2	2	2		2	1	1	32	2	1	20
478	2	A169	2010	2	1	3	336	2	1	1	2	2	2	1	1	1	2	11		2	1	1	43	2	1	20
479	2	A169	2010	2	1	4	338	1	1	1	2	2	2	1	1	1	2	2		2	1	1	45	2	2	20
480	2	A169	2010	2	4	3	341	1	1	1	1	2	2	1	1	1	2	2		2	2	2	22	2	1	20
481	2	A169	2010	2	2	1	338	3	1	1	2	2	2	1	1	2	2	2		2	2	2	24	2	1	20
482	2	A169	2010	2	4	0	338	1	1	1	1	2	2	1	1	2	2	2		2	2	2	28	2	1	20
483	2	A169	2010	2	4	7	338	3	1	1	1	2	2	3	3	2	2	2		2	2	2	28	2	0	20
484	2	A169	2010	2	4	2	338	3	1	1	1	2	2	3	3	2	2	2		2	2	2	29	2	1	20
485	2	A169	2010	2	2	6	335	3	1	1	1	2	2	0	2	1	2	2		2	2	2	36	2	2	20
486	2	A169	2010	1	4	2	0	1	1	2	2	2	2	1	3	2	2	12		1	1	2	43	2	1	20
487	2	A169	2010	2	2	5	335	3	1	1	1	2	2	0	3	2	2	2		2	1	2	49	2	2	20
488	2	A169	2010	5	2	3	341	1	2	1	2	2	2	0	2	1	1	6		5	1	2	33	1	1	1
489	2	A169	2010	7	2	1	338	3	1	1	2	2	2	3	3	1	1	11		7	1	2	39	2	1	1
490	2	A169	2010	2	2	1	335	3	1	1	2	2	2	1	1	1	1	2		2	1	2	39	2	1	1
491	2	A169	2009	2	1	3	342	3	1	1	2	2	2	1	1	2	2	2		2	2	1	31	2	1	20
492	2	A169	2009	2	1	6	0	5	1	1	2	2	2	3	3	1	2	2		2	1	1	35	2	2	20
493	2	A169	2009	1	1	2	0	1	2	1	2	2	2	1	3	2	2	1		1	2	1	37	1	1	20
494	2	A169	2009	2	2	2	339	3	1	1	2	2	2	1	1	2	2	2		2	2	2	23	2	1	20
495	2	A169	2009	2	2	9	335	3	1	1	1	2	2	1	2	2	2	2		2	1	2	41	2	9	20
496	2	A169	2013	2	2	3	341	3	1	1	2	2	2	0	2	2	2	2		2	1	2	40	2	1	20
497	2	A169	2010	1	2	1	337	2	1	1	1	2	2	1	1	1	2	1		1	1	2	29	2	1	20
498	2	A169	2010	1	2	3	335	3	6	1	2	2	2	0	2	1	1	1		1	2	2	31	2	1	1
499	2	A169	2009	2	1	5	338	3	1	1	2	2	2	3	3	2	2	2		2	2	1	24	2	2	20
500	2	A169	2009	2	2	1	335	3	1	1	2	2	2	3	3	1	2	2		2	2	2	35	2	1	20
501	2	A169	2013	1	1	6	336	1	1	1	2	2	2	0	2	2	2	1		1	2	1	38	2	2	20
502	2	A169	2013	1	1	6	335	1	1	1	2	2	2	3	3	2	2	12		1	1	1	17	2	2	20
503	2	A169	2013	1	1	0	341	1	2	1	2	2	2	0	1	2	2	1		1	1	1	23	1	1	20
504	2	A169	2013	5	1	5	338	1	1	1	2	2	2	3	3	2	2	7		5	1	1	23	2	2	20
505	2	A169	2013	1	1	3	342	1	1	1	2	2	2	1	1	2	2			1	1	1	25	2	1	20
506	2	A169	2013	1	1	8	335	1	1	1	2	2	2	1	2	1	2	1		1	1	1	26	2	0	20
507	2	A169	2013	2	1	4	337	1	1	1	2	2	2	1	3	2	2	2		2	1	1	28	2	2	20
508	2	A169	2013	2	1	3	341	1	2	1	2	2	2	0	1	2	2	2		2	1	1	29	1	1	20
509	2	A169	2013	1	1	3	341	5	2	1	2	2	2	1	1	2	2	1		1	1	1	29	1	1	20
510	2	A169	2013	2	1	3	341	1	2	1	2	2	2	0	2	1	2	2		2	1	1	29	1	1	20
511	2	A169	2013	2	1	3	336	1	1	1	2	2	2	1	1	2	2	2		2	2	1	29	2	1	20
512	2	A169	2013	2	1	6	335	1	1	2	2	2	2	1	1	2	2	2		2	1	1	29	2	2	20
513	2	A169	2013	1	1	6	336	1	1	1	2	2	2	1	1	2	2	1		1	1	1	29	2	2	20
514	2	A169	2013	1	1	3	339	1	1	1	2	2	2	1	1	2	2	1		1	2	1	31	2	1	20
515	2	A169	2013	1	1	5	336	1	1	1	2	2	2	1	1	1	2	1		1	1	1	32	2	2	20
516	2	A169	2013	1	1	5	341	1	1	1	2	2	2	1	1	2	2	1		1	2	1	32	2	2	20
517	2	A169	2013	2	1	0	341	5	2	1	2	2	2	1	1	2	2	2		2	1	1	33	1	1	20
518	2	A169	2013	1	1	5	338	1	1	1	2	2	2	1	3	2	2	1		1	1	1	33	2	2	20
519	2	A169	2013	2	1	3	335	1	1	1	2	2	2	1	1	2	2	2		2	1	1	34	2	1	20
520	2	A169	2013	5	1	3	338	1	1	1	2	2	2	1	3	2	2	6		5	1	1	34	2	1	20
521	2	A169	2013	1	1	6	337	1	1	1	2	2	2	1	1	2	2	1		1	2	1	34	2	2	20
522	2	A169	2013	1	1	8	337	1	1	1	2	2	2	0	2	2	2	1		1	1	1	34	2	0	20
523	2	A169	2013	5	1	3	341	2	2	1	2	2	2	1	1	2	2	6		5	1	1	36	1	1	20
524	2	A169	2013	2	1	3	342	1	1	1	2	2	2	1	1	2	2	2		2	1	1	36	2	1	20
525	2	A169	2013	2	1	4	337	1	1	1	2	2	2	0	2	2	2			2	1	1	36	2	2	20
526	2	A169	2013	1	1	6	337	1	1	1	2	2	2	1	3	2	2	1		1	1	1	37	2	2	20
527	2	A169	2013	1	1	7	338	1	1	1	1	1	1	1	1	2	2	12		1	2	1	37	2	0	20
528	2	A169	2013	1	1	3	335	1	1	1	2	2	2	1	3	1	2	1		1	1	1	39	2	1	20
529	2	A169	2013	1	1	4	337	1	1	1	1	2	2	1	1	2	2	1		1	1	1	40	2	2	20
530	2	A169	2013	1	1	4	342	1	1	2	2	2	2	1	1	2	2	12		1	2	1	41	2	2	20
531	2	A169	2013	1	1	6	335	1	1	1	2	2	1	3	3	2	2	1		1	1	1	41	2	2	20
532	2	A169	2013	1	1	9	336	1	2	1	1	2	2	0	2	2	2	1		1	2	1	42	1	9	20
533	2	A169	2013	1	1	8	335	1	1	1	2	2	1	0	2	2	2	1		1	1	1	42	2	0	20
534	2	A169	2013	2	1	9	341	3	1	1	2	2	2	3	3	2	2	2		2	1	1	42	2	9	20
535	2	A169	2013	1	1	1	336	1	1	1	2	2	2	1	1	2	2	1		1	2	1	43	2	1	20
536	2	A169	2013	8	1	8	335	1	1	1	2	2	2	0	2	2	2	9		8	1	1	43	2	0	20
537	2	A169	2013	2	1	7	0	1	1	1	2	2	2	0	2	2	2	2		2	2	1	43	2	0	20
538	2	A169	2013	1	1	9	338	1	1	1	1	2	2	3	3	2	2	1		1	1	1	43	2	9	20
539	2	A169	2013	1	1	8	335	1	1	1	2	2	2	0	2	2	2	1		1	1	1	44	2	0	20
540	2	A169	2013	1	1	3	338	1	1	1	2	2	2	3	3	2	2	1		1	1	1	45	2	1	20
541	2	A169	2013	1	1	3	339	1	1	1	2	2	2	0	2	2	2	12		1	1	1	45	2	1	20
542	2	A169	2013	1	1	3	336	1	1	1	2	1	2	1	3	1	2	1		1	2	1	46	2	1	20
543	2	A169	2013	1	1	4	339	1	1	2	2	2	2	0	2	2	2	1		1	1	1	46	2	2	20
544	2	A169	2013	1	1	4	335	2	1	1	2	2	2	0	2	2	2	1		1	1	1	46	2	2	20
545	2	A169	2013	1	1	4	337	1	1	1	2	2	2	0	2	2	2	1		1	1	1	46	2	2	20
546	2	A169	2013	2	1	8	335	1	1	1	2	2	2	3	3	2	2	2		2	1	1	46	2	0	20
547	2	A169	2013	1	1	6	335	1	1	1	2	2	2	3	3	2	2	1		1	2	1	47	2	2	20
548	2	A169	2013	1	1	3	338	1	1	1	2	2	2	1	1	2	2	12		1	1	1	48	2	1	20
549	2	A169	2013	2	1	3	335	3	1	1	1	2	2	1	1	2	2	2		2	1	1	50	2	1	20
550	2	A169	2013	1	1	6	341	1	2	1	2	2	2	0	2	2	2	1		1	1	1	51	1	2	20
551	2	A169	2013	2	1	3	341	1	1	1	2	2	2	0	2	2	2	2		2	1	1	51	2	1	20
552	2	A169	2013	1	1	8	338	1	3	1	2	2	2	1	2	2	2	1		1	1	1	51	2	0	20
553	2	A169	2013	2	1	4	339	1	1	1	2	2	2	3	3	2	2	2		2	1	1	54	2	2	20
554	2	A169	2013	2	1	3	342	1	6	1	1	2	2	0	2	1	2			2	1	1	55	2	1	20
555	2	A169	2013	2	1	3	339	1	1	1	2	2	2	3	2	2	2	2		2	2	1	57	2	1	20
556	2	A169	2013	1	1	9	336	1	1	1	2	2	2	1	1	2	2	1		1	1	1	62	2	9	20
557	2	A169	2013	1	1	8	335	1	1	1	2	2	2	1	1	2	2	1		1	1	1	66	2	0	20
558	2	A169	2013	2	4	4	339	1	1	1	2	2	2	1	3	1	2	2		2	1	2	22	2	2	20
559	2	A169	2013	2	2	7	341	1	1	1	2	2	2	0	1	2	2	2		2	1	2	25	2	0	20
560	2	A169	2013	2	2	9	338	1	1	1	2	2	2	1	1	2	2	12		2	2	2	26	2	9	20
561	2	A169	2013	2	4	3	335	1	1	1	2	2	2	1	3	1	2	2		2	2	2	28	2	1	20
562	2	A169	2013	2	2	2	337	1	1	1	2	2	2	0	2	2	2	2		2	2	2	28	2	1	20
563	2	A169	2013	2	4	6	339	1	1	1	2	2	2	1	3	2	2	2		2	2	2	28	2	2	20
564	2	A169	2013	1	2	2	0	1	1	1	2	2	2	1	1	1	2	1		1	1	2	30	2	1	20
565	2	A169	2013	1	2	3	341	1	2	1	2	2	2	1	1	2	2	1		1	1	2	32	1	1	20
566	2	A169	2013	1	2	3	341	2	1	1	2	2	2	1	1	2	2	1		1	2	2	32	2	1	20
567	2	A169	2013	1	2	3	341	2	2	1	2	2	2	1	1	2	2	1		1	1	2	33	1	1	20
568	2	A169	2013	2	2	3	341	3	2	1	2	2	2	1	1	2	2	2		2	1	2	33	1	1	20
569	2	A169	2013	2	2	1	338	1	1	1	2	2	2	3	3	2	2	2		2	2	2	33	2	1	20
570	2	A169	2013	1	4	5	341	1	1	1	2	2	2	1	1	2	2	1		1	2	2	33	2	2	20
571	2	A169	2013	2	2	4	338	1	2	1	2	2	2	0	3	2	2			2	2	2	36	1	2	20
572	2	A169	2013	1	2	3	0	3	1	1	1	2	2	1	1	1	2	1		1	2	2	36	2	1	20
573	2	A169	2013	1	4	1	341	1	1	1	2	2	2	0	2	2	2	1		1	2	2	36	2	1	20
574	2	A169	2013	1	2	3	341	1	1	1	2	2	2	1	1	1	2	1		1	2	2	36	2	1	20
575	2	A169	2013	1	2	4	338	3	1	1	2	2	2	1	1	1	2	1		1	1	2	39	2	2	20
576	2	A169	2013	1	2	2	339	1	1	2	1	2	1	1	2	2	1	1		1	1	2	40	2	1	20
577	2	A169	2013	2	2	9	338	1	1	1	2	1	2	1	3	2	2	2		2	2	2	40	2	9	20
578	2	A169	2013	1	2	9	338	1	1	1	2	2	2	3	3	2	2	1		1	2	2	40	2	9	20
579	2	A169	2013	1	2	3	339	2	1	1	2	2	2	1	1	2	2	1		1	1	2	42	2	1	20
580	2	A169	2013	1	4	6	335	1	1	1	2	2	2	3	3	2	2	1		1	1	2	43	2	2	20
581	2	A169	2013	1	4	2	341	1	1	1	2	2	2	3	3	2	2	1		1	2	2	44	2	1	20
582	2	A169	2013	1	2	6	337	1	1	1	2	2	2	0	2	2	2	1		1	1	2	44	2	2	20
583	2	A169	2013	1	4	9	335	1	1	1	2	2	2	3	3	2	2	1		1	2	2	46	2	9	20
584	2	A169	2013	2	2	1	337	1	1	1	2	2	2	0	2	2	2	2		2	1	2	48	2	1	20
585	2	A169	2013	1	2	9	337	1	1	1	2	2	2	0	2	2	2	5		1	1	2	48	2	9	20
586	2	A169	2013	1	4	3	341	2	1	1	1	2	2	1	3	2	1	1		1	1	2	51	2	1	20
587	2	A169	2013	2	2	2	335	1	1	1	1	2	2	0	2	2	2	2		2	1	2	52	2	1	20
588	2	A169	2013	2	2	4	338	3	1	1	2	2	2	1	1	2	2	12		2	1	2	55	2	2	20
589	2	A169	2013	2	1	3	335	1	2	1	2	2	2	1	1	1	1	2		2	1	1	31	1	1	1
590	2	A169	2013	7	1	4	341	3	2	1	2	2	2	1	1	1	1	13		7	1	1	31	1	2	1
591	2	A169	2013	2	1	4	341	5	1	1	2	2	2	1	1	1	1	2		2	1	1	31	2	2	1
592	2	A169	2013	1	1	4	337	3	1	1	2	2	2	1	1	1	1	1		1	1	1	34	2	2	1
593	2	A169	2013	2	1	2	341	1	2	1	2	2	2	1	1	1	1	2		2	1	1	36	1	1	1
594	2	A169	2013	1	1	5	341	1	1	1	2	2	2	1	3	1	1	1		1	2	1	36	2	2	1
595	2	A169	2013	1	1	1	341	1	2	1	1	1	1	1	1	1	1	1		1	1	1	38	1	1	1
596	2	A169	2013	2	1	3	341	1	1	1	2	2	2	1	3	1	1	2		2	2	1	38	2	1	1
597	2	A169	2013	2	1	4	341	2	2	1	2	2	2	1	3	1	1	2		2	1	1	44	1	2	1
598	2	A169	2013	1	1	6	335	1	1	1	2	2	2	0	2	1	1	1		1	1	1	47	2	2	1
599	2	A169	2013	5	4	5	341	1	2	1	2	2	2	1	1	1	1	6		5	1	2	23	1	2	1
600	2	A169	2013	2	2	4	338	3	1	1	2	2	2	1	1	1	1	2		2	2	2	24	2	2	1
601	2	A169	2013	1	4	4	338	2	1	1	1	2	2	1	1	1	1	1		1	1	2	26	2	2	1
602	2	A169	2013	1	4	4	335	1	1	1	2	2	2	1	3	1	1	1		1	2	2	26	2	2	1
603	2	A169	2013	1	2	3	335	3	1	1	2	2	2	1	1	1	1	1		1	1	2	27	2	1	1
604	2	A169	2013	1	4	4	341	1	1	1	2	2	2	1	2	1	1	1		1	1	2	27	2	2	1
605	2	A169	2013	8	4	3	341	1	1	1	2	2	2	0	2	1	1	5		8	1	2	29	2	1	1
606	2	A169	2013	2	4	3	339	1	1	1	2	2	2	1	3	1	1	2		2	2	2	37	2	1	1
607	2	A169	2013	1	2	1	338	1	2	1	2	2	2	0	1	1	1	1		1	1	2	39	1	1	1
608	2	A169	2013	1	4	3	341	1	1	1	1	2	1	1	1	1	1	12		1	1	2	39	2	1	1
609	2	A169	2013	8	2	6	341	2	1	1	2	2	2	0	2	1	1	5		8	1	2	39	2	2	1
610	2	A169	2013	1	2	1	335	1	1	1	2	2	2	1	1	1	1	12		1	1	2	41	2	1	1
611	2	A169	2013	1	4	3	342	1	1	1	1	2	2	0	2	1	1	1		1	1	2	49	2	1	1
612	2	A169	2013	2	4	3	341	1	1	1	1	2	1	1	1	1	1	2		2	1	2	56	2	1	1
613	2	A169	2012	2	1	1	335	1	1	1	1	2	2	1	1	1	2	2		2	1	1	21	2	1	20
614	2	A169	2012	1	1	4	339	1	1	1	2	2	2	1	1	2	2	1		1	1	1	22	2	2	20
615	2	A169	2012	1	1	5	341	1	1	1	2	2	2	1	1	2	2		1	1	1	1	22	2	2	20
616	2	A169	2012	2	1	2	341	1	2	1	2	2	2	1	1	2	2	2		2	1	1	23	1	1	20
617	2	A169	2012	2	1	3	335	3	1	2	2	2	2	1	3	2	2	2		2	1	1	24	2	1	20
618	2	A169	2012	2	1	5	339	1	1	1	2	2	2	0	2	1	2	2		2	2	1	24	2	2	20
619	2	A169	2012	1	1	8	338	1	1	1	2	2	2	3	3	2	2	1		1	2	1	24	2	0	20
620	2	A169	2012	2	1	2	339	1	1	1	1	2	2	1	3	2	2	2		2	2	1	25	2	1	20
621	2	A169	2012	1	1	3	336	5	1	1	2	2	2	1	1	2	2	1		1	1	1	25	2	1	20
622	2	A169	2012	1	1	7	339	1	1	1	2	2	2	0	2	1	2	1		1	1	1	26	2	0	20
623	2	A169	2012	1	1	99	341	5	2	1	2	2	2	0	2	2	2	12		1	1	1	27	1	9	20
624	2	A169	2012	2	1	1	338	1	2	1	2	2	2	0	1	2	2	2		2	2	1	27	1	1	20
625	2	A169	2012	1	1	6	338	3	1	2	1	2	2	1	1	2	2	12		1	1	1	27	2	2	20
626	2	A169	2012	1	1	3	335	1	1	2	1	2	2	0	2	2	2	1		1	1	1	29	2	1	20
627	2	A169	2012	1	1	4	336	1	1	2	2	2	2	0	2	2	2	1		1	2	1	29	2	2	20
628	2	A169	2012	1	1	3	339	1	1	1	2	2	2	3	3	2	2	1		1	1	1	30	2	1	20
629	2	A169	2012	1	1	8	341	1	1	1	2	2	2	3	3	2	2	1		1	2	1	30	2	0	20
630	2	A169	2012	2	1	1	338	3	1	1	1	2	2	0	3	1	2	2		2	1	1	31	2	1	20
631	2	A169	2012	1	1	6	341	5	1	1	1	2	2	0	2	2	2	1		1	1	1	32	2	2	20
632	2	A169	2012	1	1	6	336	1	1	1	2	2	2	0	2	2	2	1		1	1	1	32	2	2	20
633	2	A169	2012	1	1	6	341	1	9	1	2	2	2	1	2	2	2		1	1	1	1	33	99	2	20
634	2	A169	2012	1	1	7	341	1	2	1	2	2	2	0	#NULL!	2	2	1		1	2	1	33	1	0	20
635	2	A169	2012	2	1	1	336	1	1	1	2	2	2	0	2	2	2	2		2	1	1	33	2	1	20
636	2	A169	2012	1	1	3	338	1	1	1	2	2	2	1	1	2	2	1		1	2	1	34	2	1	20
637	2	A169	2012	1	1	3	336	5	1	1	2	2	2	3	3	2	2	1		1	1	1	35	2	1	20
638	2	A169	2012	2	1	3	338	3	1	1	1	2	2	1	1	1	2	2		2	1	1	36	2	1	20
639	2	A169	2012	2	1	1	338	1	1	1	2	2	2	0	1	2	2			2	2	1	36	2	1	20
640	2	A169	2012	2	1	5	335	1	1	1	1	2	2	1	1	2	1			2	1	1	36	2	2	20
641	2	A169	2012	1	1	4	0	1	1	1	2	2	2	3	3	1	2	1		1	1	1	37	2	2	20
642	2	A169	2012	1	1	5	339	1	1	1	2	2	2	1	3	1	2	1		1	1	1	37	2	2	20
643	2	A169	2012	1	1	6	341	1	1	1	2	2	2	0	2	2	2	1		1	2	1	37	2	2	20
644	2	A169	2012	1	1	6	341	1	4	1	2	2	2	0	2	2	2	1		1	2	1	38	2	2	20
645	2	A169	2012	2	1	1	335	3	1	1	1	2	2	0	3	1	2	2		2	1	1	39	2	1	20
646	2	A169	2012	1	1	3	341	1	1	1	2	2	2	0	2	1	2	1		1	1	1	40	2	1	20
647	2	A169	2012	2	1	4	0	1	1	1	2	2	2	0	2	2	2	2		2	1	1	40	2	2	20
648	2	A169	2012	1	1	1	339	1	1	1	1	2	2	1	3	1	2	1		1	1	1	42	2	1	20
649	2	A169	2012	5	1	6	335	1	1	1	2	2	2	3	3	2	2	6		5	1	1	42	2	2	20
650	2	A169	2012	1	1	8	341	1	1	1	2	2	2	0	2	1	2	1		1	2	1	43	2	0	20
651	2	A169	2012	2	1	3	341	1	2	1	2	2	2	1	1	2	2	2		2	1	1	44	1	1	20
652	2	A169	2012	1	1	6	339	1	1	1	2	2	2	0	2	1	2	1		1	2	1	45	2	2	20
653	2	A169	2012	5	1	3	341	5	2	1	2	1	2	1	1	1	2	6		5	1	1	46	1	1	20
654	2	A169	2012	2	1	3	339	1	1	1	1	2	2	1	1	2	2	2		2	1	1	46	2	1	20
655	2	A169	2012	1	1	4	335	1	1	1	2	2	2	0	2	2	2	1		1	1	1	46	2	2	20
656	2	A169	2012	1	1	6	336	5	1	1	2	2	2	1	1	2	2	1		1	1	1	46	2	2	20
657	2	A169	2012	1	1	1	339	1	1	1	2	2	2	1	1	2	2	12		1	2	1	47	2	1	20
658	2	A169	2012	1	1	6	342	1	1	1	2	2	2	1	2	2	2	1		1	1	1	47	2	2	20
659	2	A169	2012	1	1	6	335	2	1	1	2	2	2	3	3	2	2	1		1	2	1	47	2	2	20
660	2	A169	2012	1	1	3	341	1	1	1	2	1	2	3	3	2	2	12		1	1	1	48	2	1	20
661	2	A169	2012	1	1	4	0	1	1	2	2	2	2	1	2	1	2	1		1	2	1	48	2	2	20
662	2	A169	2012	2	1	3	341	1	1	1	2	2	2	0	2	2	2	2		2	2	1	49	2	1	20
663	2	A169	2012	2	1	9	335	1	1	1	2	2	2	0	1	2	2			2	1	1	49	2	9	20
664	2	A169	2012	2	1	3	341	1	1	1	2	2	2	1	3	2	2	2		2	2	1	52	2	1	20
665	2	A169	2012	1	1	5	0	1	1	1	2	2	2	3	3	2	2	1		1	2	1	58	2	2	20
666	2	A169	2012	1	1	9	0	1	1	1	2	2	2	1	3	1	2	1		1	1	1	70	2	9	20
667	2	A169	2012	1	2	4	341	1	2	1	2	2	2	0	1	2	2	1		1	1	2	27	1	2	20
668	2	A169	2012	2	2	3	0	1	1	1	2	2	2	0	3	2	2	2		2	2	2	28	2	1	20
669	2	A169	2012	1	4	7	335	1	1	1	2	2	2	0	2	2	2	1		1	1	2	28	2	0	20
670	2	A169	2012	2	2	5	339	1	1	1	2	2	2	1	1	1	2	12		2	1	2	29	2	2	20
671	2	A169	2012	1	4	5	341	1	1	1	2	2	2	0	1	2	2	1		1	2	2	30	2	2	20
672	2	A169	2012	5	2	3	341	1	1	1	2	2	1	1	3	2	2	6		5	2	2	31	2	1	20
673	2	A169	2012	2	2	6	341	1	1	1	2	2	2	1	1	2	2	2		2	1	2	32	2	2	20
674	2	A169	2012	5	2	3	336	1	1	1	2	2	2	1	3	2	2	6		5	2	2	33	2	1	20
675	2	A169	2012	1	2	6	337	1	1	1	2	2	2	1	1	2	2	1		1	1	2	33	2	2	20
676	2	A169	2012	5	4	3	341	5	2	1	2	2	2	3	3	2	2	6		5	1	2	34	1	1	20
677	2	A169	2012	1	2	1	337	3	1	1	2	2	2	1	2	2	2	1		1	2	2	34	2	1	20
678	2	A169	2012	1	2	1	337	1	1	1	1	2	2	0	2	2	2	1		1	1	2	34	2	1	20
679	2	A169	2012	2	2	1	342	1	1	1	2	2	2	3	3	1	2	2		2	2	2	35	2	1	20
680	2	A169	2012	1	2	1	338	1	1	2	2	2	2	1	1	2	2	1		1	2	2	35	2	1	20
681	2	A169	2012	1	4	3	341	1	1	1	2	2	2	3	3	2	2		1	1	2	2	35	2	1	20
682	2	A169	2012	2	2	5	341	3	1	1	2	2	2	1	1	2	2	2		2	1	2	38	2	2	20
683	2	A169	2012	2	2	3	337	1	1	1	1	2	2	0	2	1	2	2		2	2	2	39	2	1	20
684	2	A169	2012	2	2	9	338	1	1	1	1	2	2	1	1	2	2	2		2	1	2	40	2	9	20
685	2	A169	2012	1	2	99	341	1	2	1	2	2	2	1	3	1	2	1		1	2	2	41	1	9	20
686	2	A169	2012	1	4	3	342	1	1	1	1	2	2	1	2	1	2	12		1	1	2	41	2	1	20
687	2	A169	2012	1	2	5	336	2	1	1	2	1	2	1	1	2	2			1	1	2	41	2	2	20
688	2	A169	2012	1	4	1	339	1	1	1	1	2	2	1	1	2	1	1		1	2	2	44	2	1	20
689	2	A169	2012	1	2	8	341	2	1	1	2	2	2	1	1	2	2	1		1	2	2	45	2	0	20
690	2	A169	2012	1	2	2	339	3	1	1	1	2	2	1	3	1	2		1	1	2	2	46	2	1	20
691	2	A169	2012	5	2	1	336	1	1	2	1	2	2	1	3	2	2	6		5	2	2	48	2	1	20
692	2	A169	2012	2	4	0	0	1	1	1	1	2	2	1	1	2	2	2		2	2	2	49	2	1	20
693	2	A169	2012	2	1	3	335	1	1	1	2	1	2	1	3	1	1	2		2	1	1	25	2	1	1
694	2	A169	2012	1	1	99	341	5	1	1	2	2	2	1	3	1	1	1		1	1	1	34	2	9	1
695	2	A169	2012	1	1	0	342	3	1	1	2	2	2	1	3	1	1	1		1	1	1	41	2	1	1
696	2	A169	2012	1	1	5	342	2	1	1	2	2	2	1	1	1	1	1		1	2	1	44	2	2	1
697	2	A169	2012	1	1	5	335	1	1	1	2	2	2	3	3	1	1	1		1	1	1	57	2	2	1
698	2	A169	2012	1	2	3	341	2	2	1	2	2	2	0	2	1	1	1		1	1	2	27	1	1	1
699	2	A169	2012	5	2	2	338	3	1	1	1	2	2	1	3	1	1	6		5	1	2	33	2	1	1
700	2	A169	2012	1	2	4	341	1	1	1	2	2	2	0	2	1	1			1	2	2	33	2	2	1
701	2	A169	2012	5	2	3	337	5	1	1	1	2	2	1	2	1	1		5	5	1	2	34	2	1	1
702	2	A169	2012	1	4	6	338	1	1	2	2	2	2	3	3	1	1			1	2	2	35	2	2	1
703	2	A169	2012	1	2	3	335	1	1	1	2	2	2	3	3	1	1	1		1	1	2	36	2	1	1
704	2	A169	2012	1	2	3	341	3	1	1	1	2	2	1	1	1	1	1		1	1	2	39	2	1	1
705	2	A169	2012	2	2	3	341	2	1	1	1	2	1	0	2	1	1	2		2	1	2	50	2	1	1
706	2	A169	2011	2	9	4	0	1	1	2	2	2	2	3	3	2	2	2		2	1	99	37	2	2	20
707	2	A169	2011	1	1	2	338	1	1	1	2	2	1	1	3	2	2	1		1	2	1	13	2	1	20
708	2	A169	2011	5	1	1	341	1	2	1	2	2	2	1	3	2	2	6		5	1	1	20	1	1	20
709	2	A169	2011	1	1	6	337	1	1	1	2	2	2	1	3	2	2	1		1	1	1	20	2	2	20
710	2	A169	2011	1	1	3	341	1	1	1	2	2	2	1	3	2	2	1		1	1	1	22	2	1	20
711	2	A169	2011	2	1	3	341	3	1	1	2	2	2	1	3	2	2	2		2	2	1	22	2	1	20
712	2	A169	2011	5	1	3	339	1	2	1	1	2	2	1	3	1	2	6		5	1	1	24	1	1	20
713	2	A169	2011	1	1	6	342	1	1	1	2	2	2	0	2	2	2	12		1	1	1	24	2	2	20
714	2	A169	2011	2	1	5	342	1	1	1	2	2	2	0	2	2	2	2		2	2	1	25	2	2	20
715	2	A169	2011	1	1	6	337	1	1	1	2	2	2	0	2	2	2	1		1	2	1	25	2	2	20
716	2	A169	2011	5	1	6	341	1	2	2	2	2	2	0	2	2	2	6		5	1	1	26	1	2	20
717	2	A169	2011	2	1	3	341	3	1	1	2	2	2	1	1	1	2	2		2	1	1	26	2	1	20
718	2	A169	2011	1	1	7	341	1	1	2	2	2	2	1	1	2	2	1		1	1	1	26	2	0	20
719	2	A169	2011	1	1	6	335	1	1	1	2	2	2	3	3	2	2	1		1	1	1	27	2	2	20
720	2	A169	2011	1	1	1	341	1	2	1	2	2	2	0	2	2	2	1		1	1	1	28	1	1	20
721	2	A169	2011	2	1	3	338	1	1	1	2	2	2	0	2	2	2	2		2	2	1	28	2	1	20
722	2	A169	2011	2	1	1	341	1	2	2	2	2	2	3	3	2	2	2		2	1	1	29	1	1	20
723	2	A169	2011	1	1	1	338	2	1	1	2	2	2	3	3	2	2	1		1	2	1	29	2	1	20
724	2	A169	2011	1	1	6	335	1	1	1	2	2	2	1	3	2	2	1		1	1	1	29	2	2	20
725	2	A169	2011	1	1	3	336	1	1	2	2	2	2	1	3	2	2	1		1	2	1	30	2	1	20
726	2	A169	2011	1	1	3	335	3	1	2	2	2	2	0	2	2	2	1		1	1	1	30	2	1	20
727	2	A169	2011	5	1	3	341	1	2	1	2	2	2	0	2	2	2	6		5	1	1	31	1	1	20
728	2	A169	2011	2	1	1	336	1	1	1	1	2	2	0	3	1	2	2		2	1	1	31	2	1	20
729	2	A169	2011	1	1	3	338	3	1	1	2	2	2	1	1	2	2	1		1	2	1	31	2	1	20
730	2	A169	2011	2	1	3	335	1	1	1	1	2	2	1	1	1	2	2		2	1	1	32	2	1	20
731	2	A169	2011	1	1	7	336	1	1	1	2	2	2	0	2	2	2	1		1	1	1	32	2	0	20
732	2	A169	2011	2	1	3	335	3	1	1	2	2	2	1	3	2	2	2		2	1	1	33	2	1	20
733	2	A169	2011	1	1	3	341	3	1	2	1	2	2	3	3	2	2	1		1	1	1	33	2	1	20
734	2	A169	2011	1	1	1	339	1	1	1	2	2	2	1	3	1	2	1		1	1	1	34	2	1	20
735	2	A169	2011	1	1	3	0	1	1	1	2	2	2	1	1	1	2	1		1	2	1	34	2	1	20
736	2	A169	2011	1	1	5	341	1	1	1	2	2	2	1	1	2	2	1		1	2	1	34	2	2	20
737	2	A169	2011	2	1	0	338	1	1	1	2	2	2	1	1	1	2	2		2	1	1	35	2	1	20
738	2	A169	2011	2	1	3	339	1	1	1	1	2	2	1	2	1	2	12		2	1	1	35	2	1	20
739	2	A169	2011	2	1	5	336	3	1	1	2	2	2	1	1	2	2	2		2	1	1	35	2	2	20
740	2	A169	2011	1	1	7	338	1	1	1	2	2	2	0	2	2	2	1		1	1	1	35	2	0	20
741	2	A169	2011	1	1	3	341	1	2	1	2	2	2	0	2	1	2	1		1	2	1	36	1	1	20
742	2	A169	2011	2	1	3	338	2	1	1	2	2	2	1	1	2	2	12		2	2	1	36	2	1	20
743	2	A169	2011	2	1	3	341	2	1	1	2	2	2	1	1	2	2	2		2	1	1	37	2	1	20
744	2	A169	2011	1	1	1	336	1	1	1	2	2	2	1	3	2	2	1		1	2	1	37	2	1	20
745	2	A169	2011	1	1	4	0	1	1	1	2	2	2	1	1	2	2	1		1	1	1	37	2	2	20
746	2	A169	2011	2	1	3	337	3	1	1	2	2	2	1	1	2	2	2		2	2	1	38	2	1	20
747	2	A169	2011	1	1	6	339	1	1	1	2	2	2	1	1	1	2	1		1	1	1	39	2	2	20
748	2	A169	2011	1	1	3	335	1	1	1	2	2	2	0	3	2	2	1		1	2	1	40	2	1	20
749	2	A169	2011	1	1	5	339	1	1	2	2	2	2	1	3	1	2	1		1	1	1	40	2	2	20
750	2	A169	2011	5	1	5	335	1	1	1	2	2	2	3	3	1	2	7		5	1	1	40	2	2	20
751	2	A169	2011	1	1	8	336	1	1	1	2	2	2	1	3	2	2	1		1	1	1	40	2	0	20
752	2	A169	2011	1	1	4	341	2	2	1	2	2	2	1	1	2	2	1		1	1	1	41	1	2	20
753	2	A169	2011	2	1	3	337	1	1	1	2	2	2	3	3	2	2	2		2	1	1	41	2	1	20
754	2	A169	2011	1	1	5	339	1	1	1	2	2	2	0	2	2	2	1		1	1	1	42	2	2	20
755	2	A169	2011	2	1	1	338	1	1	1	2	2	2	1	1	2	2	2		2	1	1	43	2	1	20
756	2	A169	2011	1	1	2	335	1	1	1	1	2	2	1	1	2	2	1		1	2	1	43	2	1	20
757	2	A169	2011	1	1	2	342	1	1	1	2	2	2	1	1	2	2	1		1	1	1	43	2	1	20
758	2	A169	2011	7	1	0	335	3	1	2	2	2	2	1	1	1	2	13		7	2	1	43	2	1	20
759	2	A169	2011	1	1	3	336	1	1	1	2	2	2	3	3	2	2	1		1	2	1	43	2	1	20
760	2	A169	2011	1	1	8	335	1	1	1	2	2	2	0	2	2	1	1		1	1	1	43	2	0	20
761	2	A169	2011	1	1	3	337	1	1	1	2	2	2	0	2	2	2	1		1	1	1	44	2	1	20
762	2	A169	2011	1	1	3	0	1	1	1	1	1	2	1	2	1	2	1		1	1	1	46	2	1	20
763	2	A169	2011	1	1	3	335	1	1	1	2	2	2	0	2	2	2	12		1	1	1	46	2	1	20
764	2	A169	2011	1	1	3	336	1	1	1	2	2	2	0	1	2	2	1		1	1	1	46	2	1	20
765	2	A169	2011	1	1	3	336	1	1	1	2	2	2	0	1	2	2	1		1	1	1	46	2	1	20
766	2	A169	2011	1	1	3	341	1	1	1	2	2	2	1	1	2	2	1		1	2	1	48	2	1	20
767	2	A169	2011	1	1	7	342	1	1	1	2	2	2	3	3	2	2	11		1	1	1	48	2	0	20
768	2	A169	2011	1	1	2	338	1	1	1	2	2	2	0	2	1	2	1		1	2	1	49	2	1	20
769	2	A169	2011	1	1	3	337	1	1	1	1	2	2	1	3	2	2	1		1	1	1	50	2	1	20
770	2	A169	2011	1	1	5	341	1	1	1	2	2	2	0	2	2	2	12		1	1	1	50	2	2	20
771	2	A169	2011	2	1	1	338	1	1	1	2	2	2	1	1	2	2	2		2	1	1	51	2	1	20
772	2	A169	2011	1	1	5	336	1	1	1	2	2	2	3	3	2	2	1		1	2	1	52	2	2	20
773	2	A169	2011	1	1	7	335	1	1	1	2	2	2	3	3	2	2	1		1	1	1	53	2	0	20
774	2	A169	2011	1	1	6	342	1	1	2	2	2	2	0	2	2	2	1		1	2	1	57	2	2	20
775	2	A169	2011	1	1	3	341	1	1	1	2	2	2	3	3	2	2	12		1	2	1	58	2	1	20
776	2	A169	2011	7	2	5	335	1	1	1	1	2	2	1	1	2	2	11		7	1	2	20	2	2	20
777	2	A169	2011	1	2	3	341	2	2	1	2	2	2	1	1	2	2	1		1	1	2	24	1	1	20
778	2	A169	2011	1	2	3	0	2	1	1	2	2	2	1	3	1	2	1		1	1	2	26	2	1	20
779	2	A169	2011	2	2	3	342	1	1	2	2	2	2	1	1	2	2	2		2	2	2	26	2	1	20
780	2	A169	2011	1	2	1	341	2	1	1	2	2	2	1	1	2	2	12		1	2	2	27	2	1	20
781	2	A169	2011	1	2	5	341	1	2	1	2	2	2	1	1	2	2	1		1	1	2	28	1	2	20
782	2	A169	2011	1	2	3	338	3	1	1	2	1	1	1	1	2	2	1		1	1	2	28	2	1	20
783	2	A169	2011	2	2	3	341	3	1	1	1	2	1	1	1	2	2	2		2	1	2	32	2	1	20
784	2	A169	2011	1	2	3	341	1	1	1	2	2	2	0	2	2	2	1		1	2	2	32	2	1	20
785	2	A169	2011	2	2	3	342	1	1	1	2	2	2	3	3	2	2	2		2	1	2	32	2	1	20
786	2	A169	2011	1	2	6	338	1	1	1	2	2	2	1	1	2	2	1		1	1	2	32	2	2	20
787	2	A169	2011	1	4	2	342	1	1	1	2	2	2	3	3	2	2	1		1	1	2	33	2	1	20
788	2	A169	2011	1	4	2	338	2	1	1	2	2	2	0	3	2	2	12		1	2	2	33	2	1	20
789	2	A169	2011	1	2	4	0	2	1	1	2	2	2	3	3	2	2	1		1	2	2	33	2	2	20
790	2	A169	2011	2	2	4	0	2	1	1	1	2	2	1	1	2	2	2		2	1	2	34	2	2	20
791	2	A169	2011	1	2	0	336	3	1	1	1	2	2	0	2	2	2	12		1	1	2	35	2	1	20
792	2	A169	2011	1	2	4	337	1	1	1	1	2	2	0	2	2	2	1		1	1	2	35	2	2	20
793	2	A169	2011	2	2	3	341	2	2	1	2	2	2	1	1	2	2	2		2	2	2	36	1	1	20
794	2	A169	2011	1	4	4	337	1	1	1	2	2	2	1	3	2	2	1		1	1	2	36	2	2	20
795	2	A169	2011	2	4	9	341	1	1	1	2	2	2	0	1	1	2	2		2	2	2	36	2	9	20
796	2	A169	2011	2	2	3	341	1	2	1	2	2	2	1	1	2	2	2		2	1	2	37	1	1	20
797	2	A169	2011	1	2	1	339	1	1	9	2	2	2	0	3	2	2	1		1	1	2	37	2	1	20
798	2	A169	2011	1	2	6	338	1	1	1	1	1	2	1	3	2	2	1		1	1	2	37	2	2	20
799	2	A169	2011	1	2	1	341	1	1	2	2	2	2	0	2	2	2	1		1	2	2	39	2	1	20
800	2	A169	2011	2	2	3	338	3	1	1	2	2	2	3	3	2	2	2		2	1	2	40	2	1	20
801	2	A169	2011	2	2	6	339	1	1	1	2	2	2	1	1	1	2	2		2	2	2	40	2	2	20
802	2	A169	2011	1	2	6	342	1	1	1	2	2	2	1	1	2	2	1		1	1	2	40	2	2	20
803	2	A169	2011	1	2	3	341	1	1	1	2	2	2	0	3	1	2	1		1	2	2	41	2	1	20
804	2	A169	2011	1	4	4	335	1	1	1	2	2	2	1	2	1	2	1		1	1	2	41	2	2	20
805	2	A169	2011	2	2	1	341	2	1	1	1	2	2	1	1	2	2	2		2	1	2	43	2	1	20
806	2	A169	2011	2	2	5	341	1	1	1	1	2	2	1	3	1	2	2		2	2	2	43	2	2	20
807	2	A169	2011	1	2	1	341	2	2	1	2	2	2	1	1	2	2	1		1	1	2	44	1	1	20
808	2	A169	2011	1	4	3	341	1	1	1	2	2	2	0	2	2	2	1		1	2	2	44	2	1	20
809	2	A169	2011	2	2	6	338	1	1	1	2	2	2	0	2	2	2	2		2	2	2	44	2	2	20
810	2	A169	2011	1	4	8	0	1	1	1	2	2	2	0	2	1	2	1		1	1	2	44	2	0	20
811	2	A169	2011	1	2	4	336	1	1	2	2	2	2	1	1	2	2	1		1	1	2	45	2	2	20
812	2	A169	2011	2	2	1	338	1	1	1	2	2	2	1	1	2	2	2		2	1	2	46	2	1	20
813	2	A169	2011	1	2	4	337	1	2	1	2	2	2	0	2	2	2	1		1	1	2	47	1	2	20
814	2	A169	2011	1	2	1	341	3	1	1	1	2	2	1	1	2	2	1		1	1	2	48	2	1	20
815	2	A169	2011	1	2	2	342	1	1	2	2	2	2	1	2	2	2	1		1	1	2	52	2	1	20
816	2	A169	2011	1	2	1	0	1	1	1	2	2	2	0	2	1	2	1		1	2	2	53	2	1	20
817	2	A169	2011	1	2	4	341	2	1	1	2	2	2	0	2	2	2	1		1	2	2	54	2	2	20
818	2	A169	2011	1	2	3	339	2	1	1	1	2	2	3	3	2	2	1		1	1	2	61	2	1	20
819	2	A169	2011	1	4	1	336	1	1	1	2	1	2	0	2	2	2	1		1	2	2	65	2	1	20
820	2	A169	2011	2	1	1	335	1	1	1	2	2	2	1	1	1	1	2		2	1	1	24	2	1	1
821	2	A169	2011	1	1	3	339	3	1	1	2	2	2	1	3	1	1	12		1	2	1	29	2	1	1
822	2	A169	2011	5	1	4	0	5	2	1	2	2	2	1	1	1	1	6		5	2	1	34	1	2	1
823	2	A169	2011	2	1	3	339	1	1	1	1	2	2	1	1	1	1			2	2	1	38	2	1	1
824	2	A169	2011	2	1	3	341	1	1	1	1	2	2	1	3	1	1	2		2	1	1	39	2	1	1
825	2	A169	2011	1	1	1	339	1	1	1	2	1	2	1	1	1	1			1	1	1	50	2	1	1
826	2	A169	2011	2	5	1	341	1	2	1	2	2	2	1	1	1	1	2		2	1	2	25	1	1	1
827	2	A169	2011	1	2	1	342	2	1	1	2	2	2	0	1	1	1	1		1	2	2	54	2	1	1
828	2	A169	2011	1	2	2	335	1	1	1	1	2	2	1	2	1	1	1		1	1	2	64	2	1	1
829	2	A169	2010	2	9	9	342	1	1	1	2	2	2	1	1	1	2	11		2	1	99	34	2	9	20
830	2	A169	2010	2	1	9	338	1	1	1	2	2	2	1	1	2	2	2		2	2	1	23	2	9	20
831	2	A169	2010	1	1	3	341	1	2	1	2	2	2	1	2	2	2	1		1	1	1	26	1	1	20
832	2	A169	2010	1	1	4	341	3	2	1	2	2	2	0	2	2	2	1		1	1	1	26	1	2	20
833	2	A169	2010	1	1	3	341	1	2	1	2	2	2	1	2	2	2	1		1	1	1	27	1	1	20
834	2	A169	2010	1	1	3	337	1	2	1	2	2	2	1	1	2	2	1		1	1	1	27	1	1	20
835	2	A169	2010	1	1	1	336	5	1	1	2	2	2	3	3	2	2	11		1	1	1	27	2	1	20
836	2	A169	2010	1	1	6	341	1	1	1	2	2	2	0	2	2	2	1		1	1	1	27	2	2	20
837	2	A169	2010	5	1	5	339	1	1	1	1	2	2	1	3	2	2	6		5	1	1	27	2	2	20
838	2	A169	2010	1	1	3	341	1	2	2	2	2	2	1	1	2	2	1		1	1	1	28	1	1	20
839	2	A169	2010	1	1	3	335	1	1	1	2	2	2	1	2	2	2	1		1	2	1	28	2	1	20
840	2	A169	2010	1	1	6	335	1	1	1	2	2	2	0	3	2	2	1		1	1	1	28	2	2	20
841	2	A169	2010	1	1	9	336	1	1	1	2	2	2	3	3	2	2	1		1	1	1	28	2	9	20
842	2	A169	2010	1	1	9	335	1	1	1	2	2	2	1	1	2	2	1		1	1	1	29	2	9	20
843	2	A169	2010	1	1	3	0	1	1	1	2	2	2	1	3	2	2	12		1	1	1	30	2	1	20
844	2	A169	2010	2	1	3	339	1	1	1	2	2	2	3	3	2	2	2		2	2	1	30	2	1	20
845	2	A169	2010	1	1	4	339	1	1	1	1	2	2	0	2	2	2	1		1	1	1	31	2	2	20
846	2	A169	2010	1	1	6	0	1	1	1	2	2	2	1	3	2	2	1		1	1	1	31	2	2	20
847	2	A169	2010	1	1	3	336	2	1	1	1	2	2	1	1	1	2	12		1	2	1	33	2	1	20
848	2	A169	2010	1	1	1	339	1	1	1	2	2	2	1	3	2	2	1		1	2	1	33	2	1	20
849	2	A169	2010	1	1	6	336	1	1	1	2	2	2	1	2	2	2	1		1	1	1	34	2	2	20
850	2	A169	2010	1	1	4	0	1	1	1	2	2	2	0	2	1	2	1		1	1	1	34	2	2	20
851	2	A169	2010	1	1	6	338	1	1	1	2	2	2	3	3	2	2	12		1	1	1	34	2	2	20
852	2	A169	2010	1	1	5	337	1	1	2	2	2	2	1	3	2	2	1		1	1	1	34	2	2	20
853	2	A169	2010	2	1	7	341	1	1	1	2	2	2	3	3	2	2	2		2	1	1	34	2	0	20
854	2	A169	2010	2	1	5	338	1	1	1	1	2	2	1	1	1	2	2		2	1	1	35	2	2	20
855	2	A169	2010	2	1	6	339	1	1	1	2	2	2	1	1	2	2	12		2	1	1	36	2	2	20
856	2	A169	2010	1	1	5	341	1	1	1	2	2	2	0	2	2	2	1		1	1	1	36	2	2	20
857	2	A169	2010	5	1	3	341	1	2	1	2	2	2	1	1	2	2	6		5	1	1	37	1	1	20
858	2	A169	2010	2	1	3	339	1	1	2	2	2	2	1	3	2	2	12		2	1	1	38	2	1	20
859	2	A169	2010	1	1	3	339	1	1	1	1	2	2	0	1	2	2	1		1	1	1	38	2	1	20
860	2	A169	2010	1	1	2	338	1	1	1	2	2	2	0	1	2	1	1		1	2	1	38	2	1	20
861	2	A169	2010	2	1	6	335	1	1	1	1	2	2	0	2	2	1	2		2	1	1	38	2	2	20
862	2	A169	2010	1	1	6	338	1	1	1	1	2	2	1	3	2	2	1		1	2	1	38	2	2	20
863	2	A169	2010	5	1	2	341	1	2	1	2	2	2	1	1	2	2	6		5	1	1	39	1	1	20
864	2	A169	2010	2	1	2	335	1	1	1	2	2	2	0	3	2	2	12		2	2	1	39	2	1	20
865	2	A169	2010	1	1	3	337	1	1	1	2	2	2	1	1	1	2	1		1	1	1	39	2	1	20
866	2	A169	2010	1	1	6	335	1	1	1	2	2	2	1	3	2	2	1		1	2	1	39	2	2	20
867	2	A169	2010	1	1	6	335	1	1	1	2	2	2	0	3	2	2	1		1	1	1	39	2	2	20
868	2	A169	2010	1	1	2	335	1	1	2	1	2	2	1	3	2	2	1		1	1	1	40	2	1	20
869	2	A169	2010	5	1	3	341	1	2	1	2	2	2	1	2	2	2	6		5	1	1	41	1	1	20
870	2	A169	2010	1	1	1	341	2	1	1	1	2	2	1	1	2	2	1		1	1	1	41	2	1	20
871	2	A169	2010	1	1	6	341	1	1	1	2	2	2	3	3	2	2	1		1	2	1	41	2	2	20
872	2	A169	2010	1	1	4	338	1	1	1	2	2	2	1	1	2	2	1		1	1	1	42	2	2	20
873	2	A169	2010	1	1	5	0	1	1	1	1	2	2	0	1	1	2	12		1	2	1	42	2	2	20
874	2	A169	2010	1	1	5	341	1	1	1	1	2	2	1	2	2	2	12		1	1	1	43	2	2	20
875	2	A169	2010	1	1	6	0	1	1	1	2	2	1	1	1	2	2	12		1	2	1	44	2	2	20
876	2	A169	2010	1	1	4	336	1	1	1	2	2	2	0	1	2	2	9		1	1	1	46	2	2	20
877	2	A169	2010	1	1	3	341	1	1	1	2	2	2	0	3	2	2	12		1	1	1	47	2	1	20
878	2	A169	2010	1	1	1	338	1	1	2	2	2	2	0	2	2	2	1		1	1	1	48	2	1	20
879	2	A169	2010	2	1	3	335	1	1	1	1	2	2	1	2	2	2	2		2	1	1	49	2	1	20
880	2	A169	2010	2	1	8	0	3	1	1	2	2	2	1	2	2	2	2		2	1	1	49	2	0	20
881	2	A169	2010	1	1	8	335	1	1	1	2	1	2	0	2	2	2	12		1	1	1	49	2	0	20
882	2	A169	2010	1	1	1	342	2	1	1	2	2	2	0	2	2	2	1		1	1	1	50	2	1	20
883	2	A169	2010	1	1	4	342	1	1	1	1	2	2	1	3	2	2	1		1	1	1	50	2	2	20
884	2	A169	2010	1	1	3	337	1	1	1	2	2	2	0	2	2	2	1		1	2	1	52	2	1	20
885	2	A169	2010	1	1	5	341	1	1	1	2	2	2	0	2	1	2	1		1	1	1	54	2	2	20
886	2	A169	2010	2	1	5	335	1	1	1	2	2	2	3	3	2	2	2		2	1	1	54	2	2	20
887	2	A169	2010	1	1	1	335	1	1	1	2	2	2	3	3	2	2	12		1	1	1	57	2	1	20
888	2	A169	2010	1	4	5	336	1	1	1	2	2	2	0	2	2	2	1		1	1	2	999	2	2	20
889	2	A169	2010	1	2	3	338	1	1	1	2	2	2	0	3	2	2	1		1	1	2	18	2	1	20
890	2	A169	2010	1	3	1	339	1	1	1	2	2	2	1	3	2	2	1		1	2	2	19	2	1	20
891	2	A169	2010	1	2	1	339	1	1	1	2	2	2	1	1	2	2	1		1	2	2	22	2	1	20
892	2	A169	2010	1	4	3	341	1	2	1	2	2	2	1	1	2	2	1		1	1	2	23	1	1	20
893	2	A169	2010	2	4	3	338	3	1	1	1	2	2	1	1	2	2	12		2	2	2	24	2	1	20
894	2	A169	2010	1	2	6	339	1	1	2	2	2	2	0	2	2	2	1		1	1	2	26	2	2	20
895	2	A169	2010	2	2	3	337	1	1	1	2	2	2	1	2	2	2	2		2	2	2	27	2	1	20
896	2	A169	2010	5	2	3	341	2	2	2	2	2	2	0	2	2	2	6		5	1	2	28	1	1	20
897	2	A169	2010	2	4	0	338	3	1	1	1	2	2	1	3	2	2	2		2	2	2	28	2	1	20
898	2	A169	2010	1	4	3	341	1	2	2	2	2	2	0	2	2	2	1		1	1	2	29	1	1	20
899	2	A169	2010	5	4	4	341	1	2	1	2	2	2	1	1	2	2	6		5	1	2	29	1	2	20
900	2	A169	2010	2	2	1	341	1	2	1	2	2	2	0	2	2	2	2		2	1	2	32	1	1	20
901	2	A169	2010	1	2	1	338	1	1	1	2	2	2	1	1	2	2	1		1	2	2	32	2	1	20
902	2	A169	2010	5	2	2	341	2	2	1	2	2	2	1	1	2	2	6		5	1	2	33	1	1	20
903	2	A169	2010	1	4	5	341	2	2	1	2	2	2	1	1	2	2	1		1	1	2	33	1	2	20
904	2	A169	2010	1	4	3	341	2	1	1	2	2	2	1	3	2	2	1		1	1	2	33	2	1	20
905	2	A169	2010	2	2	6	341	1	2	2	2	2	2	1	1	2	2	2		2	1	2	34	1	2	20
906	2	A169	2010	1	4	1	336	1	1	1	2	2	2	0	2	2	2	1		1	1	2	35	2	1	20
907	2	A169	2010	5	2	2	341	1	2	1	2	2	2	1	2	2	2	6		5	1	2	36	1	1	20
908	2	A169	2010	1	2	3	342	1	1	1	2	2	2	1	3	2	2	1		1	2	2	36	2	1	20
909	2	A169	2010	1	2	6	342	1	1	1	2	2	2	3	3	2	2	1		1	2	2	36	2	2	20
910	2	A169	2010	1	2	0	341	1	2	1	2	2	2	1	1	2	2	1		1	1	2	37	1	1	20
911	2	A169	2010	7	2	4	0	2	1	1	2	2	2	1	3	1	2	13		7	1	2	37	2	2	20
912	2	A169	2010	1	2	6	337	1	2	1	2	2	2	1	3	2	2	1		1	1	2	38	1	2	20
913	2	A169	2010	2	2	3	338	1	1	1	2	2	2	3	3	2	2	2		2	1	2	40	2	1	20
914	2	A169	2010	1	2	3	341	1	1	2	2	2	2	1	3	2	2	1		1	1	2	40	2	1	20
915	2	A169	2010	5	4	3	341	1	2	1	2	2	2	1	1	2	2	6		5	1	2	44	1	1	20
916	2	A169	2010	2	2	4	341	1	1	1	2	2	2	1	1	2	2	2		2	1	2	44	2	2	20
917	2	A169	2010	1	4	9	0	1	1	1	2	2	2	3	3	1	2	1		1	1	2	44	2	9	20
918	2	A169	2010	1	2	1	341	1	1	2	2	2	2	1	3	2	2	1		1	1	2	46	2	1	20
919	2	A169	2010	1	2	6	336	1	1	1	2	2	2	1	1	2	2	1		1	1	2	46	2	2	20
920	2	A169	2010	1	2	3	341	2	1	1	2	2	2	1	1	2	2	1		1	2	2	54	2	1	20
921	2	A169	2010	2	2	1	0	1	1	1	2	2	2	1	3	2	2	2		2	1	2	74	2	1	20
922	2	A169	2010	1	1	1	335	1	6	1	2	2	2	1	3	1	1	1		1	1	1	26	2	1	1
923	2	A169	2010	1	1	3	335	3	1	1	1	2	2	1	3	1	1	1		1	2	1	31	2	1	1
924	2	A169	2010	1	1	3	341	2	2	1	2	2	2	1	1	1	1	1		1	1	1	40	1	1	1
925	2	A169	2010	1	1	3	335	1	6	1	1	2	2	1	1	1	1	1		1	1	1	50	2	1	1
926	2	A169	2010	1	1	3	341	1	2	1	2	2	2	0	2	1	1	1		1	1	1	55	1	1	1
927	2	A169	2010	1	2	3	341	2	2	1	2	2	2	1	1	1	1	12		1	1	2	30	1	1	1
928	2	A169	2009	1	2	3	0	3	2	1	1	2	2	0	2	9	9	1		1	2	2	25	1	1	990
929	2	A169	2009	1	9	4	341	1	1	9	2	2	2	1	1	2	2	1		1	2	99	26	2	2	20
930	2	A169	2009	2	1	5	338	2	1	1	2	2	2	1	1	2	2	2		2	1	1	18	2	2	20
931	2	A169	2009	1	1	6	341	1	1	2	2	2	2	1	1	2	2	1		1	1	1	23	2	2	20
932	2	A169	2009	1	1	6	335	1	1	1	2	2	2	1	2	2	2	1		1	2	1	24	2	2	20
933	2	A169	2009	5	1	4	341	2	2	1	2	2	2	0	2	2	2	6		5	1	1	25	1	2	20
934	2	A169	2009	1	1	3	339	1	1	1	2	2	2	0	2	2	2	1		1	2	1	26	2	1	20
935	2	A169	2009	5	1	3	341	1	2	1	2	2	2	1	3	2	2	6		5	1	1	27	1	1	20
936	2	A169	2009	1	1	9	341	1	2	1	2	2	2	3	3	2	9	1		1	1	1	27	1	9	20
937	2	A169	2009	1	1	4	342	1	1	1	2	2	2	0	2	2	2	1		1	1	1	27	2	2	20
938	2	A169	2009	1	1	1	341	1	2	2	2	2	2	0	2	2	2	1		1	1	1	28	1	1	20
939	2	A169	2009	1	1	3	339	1	1	1	2	2	2	0	2	2	2	1		1	2	1	28	2	1	20
940	2	A169	2009	1	1	0	341	1	5	1	1	1	2	0	2	2	2	1		1	1	1	28	2	1	20
941	2	A169	2009	2	1	7	335	1	1	1	2	2	2	1	1	2	2	12		2	2	1	28	2	0	20
942	2	A169	2009	2	1	6	335	1	1	1	2	2	2	1	3	2	2	2		2	1	1	29	2	2	20
943	2	A169	2009	2	1	6	335	1	1	1	2	2	2	0	2	2	2	2		2	1	1	30	2	2	20
944	2	A169	2009	5	1	3	341	1	2	1	2	2	2	3	3	2	9	6		5	1	1	31	1	1	20
945	2	A169	2009	2	1	5	342	1	1	2	2	2	2	1	1	2	2	2		2	2	1	31	2	2	20
946	2	A169	2009	1	1	3	341	5	2	2	2	2	2	1	2	2	2	1		1	1	1	32	1	1	20
947	2	A169	2009	2	1	3	338	3	1	1	2	2	2	0	2	2	2	2		2	1	1	32	2	1	20
948	2	A169	2009	5	1	6	0	1	1	1	2	2	2	3	3	2	2	6		5	1	1	32	2	2	20
949	2	A169	2009	1	1	3	341	1	2	1	2	1	1	1	1	2	2	1		1	1	1	33	1	1	20
950	2	A169	2009	1	1	2	341	2	1	1	2	2	2	1	2	2	2	1		1	1	1	33	2	1	20
951	2	A169	2009	2	1	1	341	1	1	2	1	2	2	1	3	2	2	2		2	1	1	33	2	1	20
952	2	A169	2009	1	1	3	341	1	1	2	2	2	2	1	1	2	2	1		1	1	1	34	2	1	20
953	2	A169	2009	1	1	1	336	1	1	2	1	2	2	1	1	2	2	1		1	1	1	34	2	1	20
954	2	A169	2009	1	1	8	339	1	1	2	2	2	2	0	2	2	2	1		1	2	1	34	2	0	20
955	2	A169	2009	2	1	3	341	2	1	1	2	2	2	1	1	2	2	2		2	2	1	35	2	1	20
956	2	A169	2009	1	1	3	335	1	1	1	2	2	2	1	1	2	2	1		1	2	1	35	2	1	20
957	2	A169	2009	2	1	9	335	1	1	1	2	2	2	1	3	2	2	2		2	1	1	35	2	9	20
958	2	A169	2009	5	1	3	341	1	2	2	2	2	2	1	2	2	2	6		5	1	1	36	1	1	20
959	2	A169	2009	1	1	2	341	3	2	1	2	2	2	1	1	2	2	1		1	1	1	36	1	1	20
960	2	A169	2009	1	1	4	336	1	1	2	2	2	2	1	1	1	2	1		1	1	1	36	2	2	20
961	2	A169	2009	1	1	3	341	2	2	1	2	2	2	1	1	2	2	1		1	1	1	37	1	1	20
962	2	A169	2009	1	1	4	338	5	1	2	1	2	1	1	1	2	2	1		1	1	1	38	2	2	20
963	2	A169	2009	1	1	3	341	1	2	1	2	2	2	1	2	2	2	1		1	1	1	40	1	1	20
964	2	A169	2009	2	1	9	341	1	2	1	2	2	2	0	3	2	2		2	2	1	1	41	1	9	20
965	2	A169	2009	1	1	3	338	1	1	1	2	2	2	3	3	2	2	1		1	2	1	41	2	1	20
966	2	A169	2009	1	1	6	342	2	1	1	2	2	2	0	2	1	2	12		1	2	1	41	2	2	20
967	2	A169	2009	2	1	9	335	3	1	1	1	2	1	1	1	1	2	2		2	1	1	41	2	9	20
968	2	A169	2009	1	1	9	338	1	2	1	2	2	2	1	1	2	2	1		1	2	1	42	1	9	20
969	2	A169	2009	1	1	8	335	1	1	1	2	2	2	0	2	2	2	1		1	1	1	43	2	0	20
970	2	A169	2009	1	1	3	341	3	2	1	2	2	2	1	1	2	2	1		1	1	1	45	1	1	20
971	2	A169	2009	5	1	99	335	1	1	1	2	2	2	1	3	2	2	6		5	2	1	45	2	9	20
972	2	A169	2009	1	1	0	339	1	1	2	2	2	2	1	1	2	2	1		1	1	1	46	2	1	20
973	2	A169	2009	1	1	5	339	1	1	1	2	2	1	1	1	1	2	1		1	2	1	46	2	2	20
974	2	A169	2009	1	1	4	0	1	1	1	2	2	2	0	2	1	2	12		1	1	1	49	2	2	20
975	2	A169	2009	1	1	2	336	1	1	1	2	2	2	0	2	2	2	1		1	2	1	52	2	1	20
976	2	A169	2009	1	1	3	342	1	1	1	2	2	2	0	2	2	2	1		1	1	1	54	2	1	20
977	2	A169	2009	1	1	3	337	1	1	1	2	2	2	1	1	2	2	1		1	1	1	56	2	1	20
978	2	A169	2009	1	1	1	342	2	1	1	2	2	2	1	1	2	2	1		1	2	1	56	2	1	20
979	2	A169	2009	1	1	2	341	5	1	2	1	2	2	0	2	2	2	1		1	1	1	56	2	1	20
980	2	A169	2009	1	1	4	335	1	4	1	2	2	2	1	1	2	2	1		1	1	1	56	2	2	20
981	2	A169	2009	1	1	9	0	1	1	1	2	2	2	1	1	2	2	12		1	1	1	56	2	9	20
982	2	A169	2009	1	1	6	0	1	1	1	2	2	2	1	1	2	2	1		1	1	1	58	2	2	20
983	2	A169	2009	2	1	7	335	1	1	1	2	2	2	1	3	2	2	2		2	1	1	66	2	0	20
984	2	A169	2009	2	2	3	339	1	1	2	2	2	2	0	2	2	2	2		2	2	2	19	2	1	20
985	2	A169	2009	1	2	3	335	1	1	1	2	2	2	1	3	2	2	1		1	2	2	21	2	1	20
986	2	A169	2009	1	4	4	341	1	1	1	2	2	2	1	1	2	2	1		1	2	2	22	2	2	20
987	2	A169	2009	2	2	3	335	3	1	1	2	2	2	1	3	2	1	2		2	2	2	25	2	1	20
988	2	A169	2009	1	4	9	341	1	1	1	2	2	2	1	3	1	2	1		1	1	2	25	2	9	20
989	2	A169	2009	1	2	3	341	1	2	2	2	2	2	0	2	2	2	1		1	1	2	30	1	1	20
990	2	A169	2009	5	2	1	335	2	1	2	2	2	2	1	2	2	2	6		5	2	2	31	2	1	20
991	2	A169	2009	2	2	1	338	3	1	1	1	2	1	0	2	2	2	2		2	1	2	32	2	1	20
992	2	A169	2009	2	2	1	338	3	1	1	2	2	2	1	3	2	2	2		2	1	2	33	2	1	20
993	2	A169	2009	2	2	1	335	1	1	1	2	2	2	3	3	2	2	2		2	2	2	34	2	1	20
994	2	A169	2009	1	4	0	336	1	1	2	2	2	2	0	2	2	2	9		1	2	2	34	2	1	20
995	2	A169	2009	1	2	5	335	1	1	1	2	2	2	1	2	2	2	1		1	2	2	34	2	2	20
996	2	A169	2009	2	2	4	338	1	1	1	2	2	2	1	1	2	2	2		2	2	2	35	2	2	20
997	2	A169	2009	1	2	1	336	2	1	2	2	2	2	1	2	2	2	1		1	2	2	36	2	1	20
998	2	A169	2009	2	4	4	341	3	1	1	2	2	2	1	3	2	2	2		2	1	2	37	2	2	20
999	2	A169	2009	1	2	8	342	1	1	2	2	2	2	3	3	2	2	1		1	1	2	39	2	0	20
1000	2	A169	2009	1	2	2	339	1	1	1	2	2	2	1	1	2	2	1		1	1	2	40	2	1	20
1001	2	A169	2009	2	2	3	342	3	1	1	2	2	2	3	3	2	2	2		2	1	2	41	2	1	20
1002	2	A169	2009	2	4	0	339	1	9	1	1	2	2	3	3	2	2	2		2	1	2	42	99	1	20
1003	2	A169	2009	5	4	1	341	2	2	1	2	2	2	1	1	2	2	6		5	1	2	42	1	1	20
1004	2	A169	2009	5	2	3	341	1	2	1	2	2	2	0	2	2	2	6		5	1	2	42	1	1	20
1005	2	A169	2009	1	2	1	341	1	1	1	2	2	2	1	1	2	2	1		1	1	2	42	2	1	20
1006	2	A169	2009	1	4	3	338	1	1	1	2	2	2	0	2	2	2	1		1	1	2	43	2	1	20
1007	2	A169	2009	1	4	3	337	1	1	1	1	2	2	1	1	2	2	1		1	1	2	44	2	1	20
1008	2	A169	2009	5	2	3	341	2	2	1	2	2	2	1	1	2	2	6		5	1	2	51	1	1	20
1009	2	A169	2009	1	2	1	336	1	1	1	2	2	2	0	2	2	2	1		1	1	2	53	2	1	20
1010	2	A169	2009	1	4	6	338	1	1	2	2	2	2	3	3	2	2	1		1	2	2	53	2	2	20
1011	2	A169	2009	7	2	3	338	1	1	1	2	2	2	3	3	2	2	11		7	1	2	54	2	1	20
1012	2	A169	2009	1	2	3	338	1	1	1	1	2	2	1	1	2	2	1		1	1	2	54	2	1	20
1013	2	A169	2009	2	2	0	335	1	1	1	2	2	2	0	2	2	2	2		2	1	2	54	2	1	20
1014	2	A169	2009	1	2	6	341	1	1	2	2	2	2	1	1	2	2	1		1	1	2	57	2	2	20
1015	2	A169	2009	1	1	3	337	1	1	1	2	2	2	1	1	1	1	9		1	1	1	33	2	1	1
1016	2	A169	2009	1	1	5	342	3	2	1	1	2	2	3	3	1	1	1		1	1	1	36	1	2	1
1017	2	A169	2009	2	1	3	336	1	1	1	2	2	2	0	2	1	1	2		2	2	1	45	2	1	1
1018	2	A169	2009	1	2	2	336	1	1	1	1	2	2	1	1	1	1	1		1	1	2	32	2	1	1
1019	2	A169	2009	2	2	4	338	1	1	1	2	2	2	0	2	1	1	2		2	2	2	32	2	2	1
1020	2	A169	2009	1	2	0	338	1	1	1	2	2	2	0	2	1	1	1		1	2	2	33	2	1	1
1021	2	A169	2009	1	2	3	337	1	1	1	2	2	2	0	2	1	1	1		1	2	2	50	2	1	1
1022	2	A169	2013	2	4	5	341	3	1	1	2	2	2	0	2	2	2	2		2	2	2	31	2	2	20
1023	2	A169	2013	2	4	4	339	3	1	1	1	2	2	1	1	2	2	2		2	1	2	32	2	2	20
1024	2	A169	2013	2	4	4	337	3	1	1	1	2	2	1	1	2	1	2		2	2	2	36	2	2	20
1025	2	A169	2013	5	2	3	341	3	2	1	2	2	2	1	1	1	1	6		5	1	2	25	1	1	1
1026	2	A169	2012	2	1	1	0	3	1	1	1	2	2	1	1	1	2	2		2	2	1	17	2	1	20
1027	2	A169	2012	7	1	5	335	2	1	1	1	2	2	1	1	1	2	13		7	2	1	28	2	2	20
1028	2	A169	2012	1	1	1	341	2	1	1	2	2	2	1	1	2	2	1		1	1	1	51	2	1	20
1029	2	A169	2012	2	4	0	338	3	1	1	2	2	2	1	1	1	2	2		2	1	2	24	2	1	20
1030	2	A169	2011	2	1	3	337	3	1	1	1	2	2	1	1	2	2	2		2	2	1	31	2	1	20
1031	2	A169	2010	2	1	5	338	3	1	1	2	2	2	0	2	2	2	2		2	2	1	25	2	2	20
1032	2	A169	2009	2	1	1	335	2	1	1	2	2	2	3	3	2	2	2		2	2	1	36	2	1	20
1033	2	A169	2013	2	1	9	335	5	1	1	2	2	2	1	1	2	2	2		2	2	1	23	2	9	20
1034	2	A169	2013	2	1	1	341	5	6	1	1	2	2	3	3	2	2	2		2	1	1	37	2	1	20
1035	2	A169	2013	2	4	3	335	1	6	1	2	2	2	1	3	1	1	2		2	2	2	28	2	1	1
1036	2	A169	2012	5	4	3	337	1	6	1	2	2	2	3	3	2	2	6		5	2	2	63	2	1	20
1037	2	A169	2009	1	2	2	341	1	2	1	2	2	2	0	2	2	2	1		1	1	2	40	1	1	20
1038	2	A169	2012	2	2	3	341	1	1	1	2	2	2	1	3	2	2	2		2	2	2	25	2	1	20
1039	2	A169	2010	2	2	7	336	1	1	1	2	2	2	1	1	1	1	2		2	2	2	27	2	0	1
1040	2	A169	2009	1	1	7	335	1	1	1	2	2	2	0	2	2	2	1		1	1	1	53	2	0	20
1041	2	A169	2013	5	1	3	335	1	2	1	2	2	2	1	1	1	1	6		5	1	1	24	1	1	1
1042	2	A169	2012	1	1	5	335	1	1	1	1	2	2	0	2	2	2	1		1	1	1	38	2	2	20
1043	2	A169	2012	1	2	4	337	1	1	1	2	2	2	3	3	2	2	1		1	1	2	26	2	2	20
1044	2	A169	2012	1	2	3	341	1	2	1	2	2	2	0	2	1	2	1		1	1	2	40	1	1	20
1045	2	A169	2011	2	1	3	336	1	1	1	2	2	2	0	3	2	2	2		2	2	1	27	2	1	20
1046	2	A169	2011	2	2	3	341	1	1	1	2	2	2	0	2	2	2	2		2	2	2	42	2	1	20
1047	2	A169	2010	1	1	3	336	1	1	1	2	2	2	1	1	2	2	12		1	1	1	47	2	1	20
1048	2	A169	2010	2	1	1	341	1	1	1	2	2	2	1	1	1	2	2		2	1	1	50	2	1	20
1049	2	A169	2013	2	4	6	341	1	1	1	2	2	2	1	1	2	2	2		2	1	2	31	2	2	20
1050	2	A169	2013	2	2	9	339	3	1	1	2	2	2	0	3	2	2	2		2	2	2	34	2	9	20
1051	2	A169	2013	2	2	4	337	2	1	1	1	2	2	0	2	2	2	2		2	1	2	44	2	2	20
1052	2	A169	2012	7	1	3	339	3	1	1	2	2	1	1	1	1	1	13		7	1	1	26	2	1	1
1053	2	A169	2011	1	5	3	337	1	3	1	1	2	2	1	3	1	2	12		1	1	2	39	2	1	20
1054	2	A169	2010	1	1	4	339	1	1	2	2	2	2	1	3	2	2	12		1	2	1	27	2	2	20
1055	2	A169	2013	5	1	4	335	1	1	1	2	2	2	0	2	2	2	5		5	1	1	26	2	2	20
1056	2	A169	2013	2	1	4	341	1	1	1	2	2	2	0	2	2	2	2		2	2	1	31	2	2	20
1057	2	A169	2013	2	1	8	335	3	1	1	2	2	2	3	3	1	2	2		2	1	1	31	2	0	20
1058	2	A169	2013	2	1	0	335	1	1	1	2	2	2	0	2	1	2	2		2	1	1	38	2	1	20
1059	2	A169	2013	1	4	2	336	1	1	1	1	2	2	1	1	2	2	1		1	1	2	33	2	1	20
1060	2	A169	2013	1	2	5	341	2	2	1	2	2	2	1	1	1	1	1		1	1	2	39	1	2	1
1061	2	A169	2013	1	2	4	337	1	1	1	2	2	2	0	2	1	1	1		1	2	2	46	2	2	1
1062	2	A169	2012	2	1	2	341	1	2	1	1	2	2	0	2	2	2	2		2	1	1	38	1	1	20
1063	2	A169	2012	2	2	3	0	1	1	1	2	2	2	1	1	2	2	2		2	2	2	29	2	1	20
1064	2	A169	2012	5	2	4	338	1	1	1	2	2	2	1	1	2	2	6		5	1	2	34	2	2	20
1065	2	A169	2011	2	1	3	335	1	1	1	2	2	2	1	1	2	2	2		2	1	1	999	2	1	20
1066	2	A169	2011	2	1	7	337	3	1	1	2	2	2	1	1	2	2	2		2	1	1	47	2	0	20
1067	2	A169	2010	5	1	3	339	1	1	1	1	2	2	1	1	2	2	6		5	1	1	30	2	1	20
1068	2	A169	2009	1	1	1	335	1	1	1	2	2	2	0	2	2	2	1		1	1	1	43	2	1	20
1069	2	A169	2013	1	1	6	336	1	1	1	2	2	2	1	1	2	2	1		1	1	1	31	2	2	20
1070	2	A169	2013	2	2	3	335	2	1	1	2	2	2	0	2	2	2	2		2	1	2	44	2	1	20
1071	2	A169	2012	1	2	3	335	2	1	2	2	2	2	1	1	2	2	1		1	1	2	51	2	1	20
1072	2	A169	2011	1	2	4	341	1	2	2	2	2	2	1	1	2	2	1		1	1	2	40	1	2	20
1073	2	A169	2010	1	1	4	338	1	1	1	2	2	2	1	1	2	2	12		1	2	1	30	2	2	20
1074	2	A169	2009	1	1	4	0	1	1	1	2	2	2	1	1	2	2	1		1	1	1	32	2	2	20
1075	2	A169	2009	1	1	3	335	2	1	1	1	1	2	1	1	2	2	1		1	1	1	56	2	1	20
1076	2	A169	2009	2	2	3	339	1	1	1	2	2	2	1	1	2	2	2		2	2	2	27	2	1	20
1077	2	A169	2013	1	1	1	336	1	1	1	2	2	2	0	2	2	2	1		1	1	1	37	2	1	20
1078	2	A169	2011	5	1	6	341	1	2	1	2	2	2	0	2	2	2	6		5	1	1	33	1	2	20
1079	2	A169	2011	1	1	3	335	1	1	1	2	2	2	1	2	2	2	1		1	2	1	35	2	1	20
1080	2	A169	2010	2	1	2	335	1	1	2	2	2	2	1	3	2	2	2		2	1	1	23	2	1	20
1081	2	A169	2009	2	1	3	341	1	1	1	2	2	2	3	3	2	2	12		2	1	1	38	2	1	20
1082	2	A169	2009	2	4	0	338	1	1	1	2	2	2	0	1	1	1	2		2	2	2	40	2	1	1
1083	2	A169	2013	2	1	4	336	1	1	1	2	2	2	1	1	2	2	2		2	2	1	27	2	2	20
1084	2	A169	2013	2	1	4	336	1	1	1	2	2	2	0	3	2	2	2		2	2	1	31	2	2	20
1085	2	A169	2013	2	2	3	338	1	1	1	1	2	2	1	1	2	2	12		2	1	2	38	2	1	20
1086	2	A169	2012	5	1	3	341	3	1	1	2	2	2	1	1	2	1	5		5	1	1	41	2	1	20
1087	2	A169	2011	1	1	3	341	1	1	1	2	2	2	1	1	2	2	1		1	2	1	27	2	1	20
1088	2	A169	2010	1	2	4	337	1	1	1	2	2	2	1	1	2	2	12		1	2	2	32	2	2	20
1089	2	A169	2010	1	4	3	335	1	1	1	1	2	2	1	3	1	1	1		1	1	2	33	2	1	1
1090	2	A169	2009	1	1	3	337	1	1	1	2	2	2	1	3	2	2	1		1	1	1	45	2	1	20
1091	2	A169	2009	1	1	3	341	1	2	1	2	2	2	1	3	2	2	1		1	1	1	46	1	1	20
1092	2	A169	2009	5	4	5	339	2	1	1	2	2	2	1	3	1	2	6		5	1	2	31	2	2	20
1093	2	A169	2009	1	2	1	341	1	1	2	1	2	2	1	2	2	2	1		1	1	2	45	2	1	20
1094	2	A169	2013	1	1	5	339	1	1	1	2	2	2	1	3	2	2			1	2	1	32	2	2	20
1095	2	A169	2012	2	1	3	339	1	1	1	2	2	2	1	1	2	2	2		2	1	1	39	2	1	20
1096	2	A169	2011	1	1	4	337	1	1	1	2	2	2	1	1	2	2	12		1	1	1	46	2	2	20
1097	2	A169	2011	2	2	3	335	3	1	1	2	2	2	0	2	2	2	2		2	1	2	23	2	1	20
1098	2	A169	2011	2	2	4	338	1	1	1	2	1	2	1	1	2	2	12		2	2	2	37	2	2	20
1099	2	A169	2010	2	4	2	337	3	1	1	1	2	2	0	1	1	2	2		2	2	2	25	2	1	20
1100	2	A169	2009	1	1	1	339	1	1	1	2	2	2	1	3	1	9	1		1	1	1	44	2	1	990
1101	2	A169	2013	1	2	1	339	5	1	1	2	2	2	1	2	2	2	12		1	2	2	29	2	1	20
1102	2	A169	2012	2	1	1	0	3	1	1	1	2	2	1	3	2	2	2		2	1	1	40	2	1	20
1103	2	A169	2012	1	2	3	338	1	1	1	2	2	2	0	2	1	2			1	1	2	29	2	1	20
1104	2	A169	2011	1	1	4	339	1	1	1	2	2	2	1	1	1	2	1		1	1	1	36	2	2	20
1105	2	A169	2011	2	1	9	341	1	2	1	2	2	2	0	1	2	2	2		2	1	1	47	1	9	20
1106	2	A169	2011	1	4	3	339	1	1	1	1	2	2	1	1	2	2	1		1	1	2	33	2	1	20
1107	2	A169	2010	1	1	1	336	3	1	1	2	2	2	1	3	2	2			1	1	1	41	2	1	20
1108	2	A169	2009	2	1	5	341	1	1	1	2	2	2	0	2	2	2	2		2	2	1	47	2	2	20
1109	2	A169	2009	2	4	3	342	1	1	1	1	2	2	0	2	2	2	2		2	1	2	43	2	1	20
1110	2	A169	2009	1	2	3	341	1	1	2	2	2	2	0	2	2	2	1		1	2	2	43	2	1	20
1111	2	A169	2009	1	1	1	335	3	1	1	1	2	2	0	3	1	1	1		1	1	1	43	2	1	1
1112	2	A169	2013	1	1	3	341	1	1	1	2	2	2	1	1	1	2	1		1	2	1	39	2	1	20
1113	2	A169	2013	2	1	3	341	2	2	1	2	2	2	0	2	2	2	2		2	1	1	46	1	1	20
1114	2	A169	2013	1	1	3	341	1	1	1	1	2	2	0	2	2	2	12		1	1	1	47	2	1	20
1115	2	A169	2012	1	1	3	341	1	2	1	2	2	2	1	1	2	2	1		1	1	1	40	1	1	20
1116	2	A169	2012	1	1	1	339	1	1	1	2	2	2	0	1	2	2	1		1	2	1	58	2	1	20
1117	2	A169	2012	1	1	6	338	3	1	1	1	2	2	1	1	2	2	1		1	1	1	58	2	2	20
1118	2	A169	2012	2	2	1	338	1	1	1	2	2	2	1	1	2	2	12		2	2	2	35	2	1	20
1119	2	A169	2011	1	1	5	338	1	1	1	2	2	2	1	1	2	2	1		1	2	1	38	2	2	20
1120	2	A169	2011	1	4	3	338	1	3	1	1	2	2	1	1	1	1	12		1	1	2	34	2	1	1
1121	2	A169	2010	2	1	3	341	1	1	2	2	2	2	0	2	2	2	2		2	1	1	47	2	1	20
1122	2	A169	2013	1	1	9	341	1	2	1	2	2	2	0	2	2	2	1		1	1	1	20	1	9	20
1123	2	A169	2013	1	2	3	341	1	2	1	2	2	2	0	2	1	1	1		1	1	2	30	1	1	1
1124	2	A169	2012	2	1	1	335	3	1	1	2	2	2	1	1	1	2	2		2	1	1	29	2	1	20
1125	2	A169	2012	1	1	1	341	2	2	2	2	2	2	0	1	2	2	1		1	1	1	49	1	1	20
1126	2	A169	2012	1	2	3	339	1	1	1	1	2	2	1	3	1	1	1		1	1	2	35	2	1	1
1127	2	A169	2010	1	1	6	335	1	1	1	2	2	2	1	3	2	2	1		1	1	1	22	2	2	20
1128	2	A169	2010	1	1	3	336	1	1	1	1	2	2	0	2	1	2	1		1	1	1	38	2	1	20
1129	2	A169	2010	1	2	0	335	1	1	1	2	2	2	0	2	1	1	1		1	1	2	42	2	1	1
1130	2	A169	2013	1	1	4	338	1	9	1	2	2	2	3	3	2	2	12		1	2	1	42	99	2	20
1131	2	A169	2013	2	2	6	338	3	1	1	1	2	2	0	2	1	1	2		2	1	2	39	2	2	1
1132	2	A169	2012	1	1	5	0	1	1	1	2	2	2	3	3	2	2	12		1	1	1	42	2	2	20
1133	2	A169	2011	1	1	3	341	1	1	1	2	2	2	1	3	2	2	1		1	1	1	26	2	1	20
1134	2	A169	2011	1	1	2	339	1	1	1	2	2	2	0	2	2	2	1		1	2	1	30	2	1	20
1135	2	A169	2011	1	1	3	336	1	1	1	2	2	2	1	3	2	2	12		1	1	1	34	2	1	20
1136	2	A169	2011	1	1	5	0	1	1	1	1	2	2	1	1	2	2	1		1	1	1	60	2	2	20
1137	2	A169	2011	2	2	3	341	2	1	1	1	2	2	1	3	2	2	2		2	1	2	47	2	1	20
1138	2	A169	2011	1	2	2	342	2	1	2	2	2	2	1	1	2	2	12		1	1	2	59	2	1	20
1139	2	A169	2010	2	1	4	341	1	1	1	2	2	2	3	3	2	2	2		2	1	1	28	2	2	20
1140	2	A169	2009	2	1	3	0	1	2	1	2	2	2	1	1	2	2	2		2	2	1	37	1	1	20
1141	2	A169	2009	2	1	9	336	1	1	1	1	2	2	1	3	1	2	2		2	1	1	40	2	9	20
1142	2	A169	2009	1	1	6	341	1	1	1	2	2	2	0	2	2	2	1		1	1	1	42	2	2	20
1143	2	A169	2013	5	4	0	0	3	1	1	1	2	2	0	2	1	1	6		5	1	2	31	2	1	1
1144	2	A169	2012	1	1	3	337	1	1	1	1	2	2	1	3	2	2	1		1	1	1	37	2	1	20
1145	2	A169	2012	1	1	4	342	1	1	1	2	2	2	3	3	2	2	1		1	1	1	40	2	2	20
1146	2	A169	2012	1	1	3	339	1	1	1	1	2	2	1	1	2	2	1		1	1	1	53	2	1	20
1147	2	A169	2012	1	2	9	335	1	1	1	2	2	2	1	1	2	2	1		1	1	2	51	2	9	20
1148	2	A169	2011	7	1	5	335	1	1	1	2	2	2	1	1	2	2			7	1	1	32	2	2	20
1149	2	A169	2011	7	4	3	341	2	2	1	2	2	2	1	1	2	2	11		7	1	2	34	1	1	20
1150	2	A169	2011	2	1	3	341	1	1	1	2	2	2	1	1	1	1	2		2	2	1	22	2	1	1
1151	2	A169	2010	1	1	4	339	1	1	1	1	2	2	1	1	2	2	12		1	1	1	24	2	2	20
1152	2	A169	2010	1	1	6	0	1	1	1	2	2	2	1	3	2	2	1		1	1	1	34	2	2	20
1153	2	A169	2010	1	2	3	342	1	1	2	2	2	2	1	1	2	2	1		1	1	2	32	2	1	20
1154	2	A169	2010	2	2	1	339	3	1	1	2	2	2	1	3	2	2	2		2	2	2	35	2	1	20
1155	2	A169	2009	1	2	3	342	1	1	1	2	2	2	1	1	2	2	1		1	2	2	15	2	1	20
1156	2	A169	2013	2	2	6	342	5	1	1	2	2	2	1	2	1	2	2		2	2	2	27	2	2	20
1157	2	A169	2013	1	4	3	341	1	1	1	2	2	2	1	1	2	2	12		1	2	2	34	2	1	20
1158	2	A169	2013	5	2	2	341	3	2	1	2	2	2	1	1	1	1	6		5	1	2	35	1	1	1
1159	2	A169	2012	1	1	3	339	1	1	1	2	2	2	0	2	2	2	1		1	2	1	26	2	1	20
1160	2	A169	2012	1	1	9	341	1	1	1	2	2	2	1	1	2	1	1		1	1	1	36	2	9	20
1161	2	A169	2012	2	1	1	342	1	1	1	2	2	2	0	2	2	2	2		2	2	1	37	2	1	20
1162	2	A169	2012	1	4	3	341	1	1	1	2	2	2	1	1	2	2	1		1	2	2	36	2	1	20
1163	2	A169	2012	1	2	1	337	3	1	1	2	2	2	0	2	2	2	1		1	2	2	47	2	1	20
1164	2	A169	2011	1	1	2	342	1	1	1	2	2	2	1	1	2	2	12		1	1	1	42	2	1	20
1165	2	A169	2013	2	1	9	339	1	1	1	2	2	2	1	3	2	2	2		2	1	1	24	2	9	20
1166	2	A169	2013	2	1	4	339	3	1	1	2	2	2	0	3	2	2	2		2	2	1	26	2	2	20
1167	2	A169	2012	2	4	3	338	1	1	1	1	2	2	3	3	1	2	2		2	2	2	29	2	1	20
1168	2	A169	2012	1	4	3	0	3	1	1	1	2	2	1	1	2	2	1		1	1	2	33	2	1	20
1169	2	A169	2012	2	2	3	0	1	2	1	2	2	2	1	1	2	2	2		2	1	2	39	1	1	20
1170	2	A169	2009	2	2	6	335	1	1	1	2	2	2	0	3	2	1	2		2	1	2	30	2	2	20
1171	2	A169	2013	1	1	1	337	5	1	1	2	2	2	1	1	2	2	1		1	1	1	34	2	1	20
1172	2	A169	2013	1	1	1	0	1	1	1	2	2	2	0	2	2	1	1		1	1	1	51	2	1	20
1173	2	A169	2012	2	2	2	341	1	1	1	2	2	2	1	2	2	1	2		2	2	2	23	2	1	20
1174	2	A169	2010	1	1	8	335	1	1	1	2	2	2	1	1	2	2	1		1	1	1	35	2	0	20
1175	2	A169	2009	1	1	6	335	1	1	1	2	2	2	1	1	2	2	1		1	2	1	44	2	2	20
1176	2	A169	2013	5	2	2	339	2	1	1	2	2	2	1	1	1	1	6		5	1	2	49	2	1	1
1177	2	A169	2012	1	1	9	339	1	1	1	1	2	2	1	1	2	2	1		1	1	1	34	2	9	20
1178	2	A169	2012	2	1	6	0	1	1	1	2	1	2	3	3	2	2	2		2	1	1	41	2	2	20
1179	2	A169	2012	2	1	1	342	1	1	1	2	2	2	1	1	2	2	2		2	1	1	44	2	1	20
1180	2	A169	2012	1	3	3	337	1	1	1	2	2	2	1	1	2	2	1		1	1	2	33	2	1	20
1181	2	A169	2010	2	2	1	337	3	1	1	2	2	2	1	1	1	2	2		2	1	2	40	2	1	20
1182	2	A169	2009	2	1	3	341	1	2	1	2	2	2	1	1	2	2	2		2	1	1	37	1	1	20
1183	2	A169	2013	1	1	99	338	2	2	1	1	2	2	1	1	2	2			1	1	1	32	1	9	20
1184	2	A169	2013	2	2	3	342	1	1	1	2	2	2	1	2	1	1			2	1	2	35	2	1	1
1185	2	A169	2012	2	1	9	342	1	1	1	2	2	1	1	3	2	2	2		2	2	1	51	2	9	20
1186	2	A169	2009	2	1	4	335	1	1	1	2	2	2	0	2	2	2	2		2	1	1	27	2	2	20
1187	2	A169	2009	1	1	3	341	1	1	1	2	2	2	0	2	2	1	1		1	1	1	68	2	1	20
1188	2	A169	2013	1	2	4	336	1	1	1	1	2	2	0	3	2	2	1		1	1	2	33	2	2	20
1189	2	A169	2013	2	1	9	341	2	2	1	2	2	2	1	1	1	1	2		2	1	1	50	1	9	1
1190	2	A169	2009	2	2	3	336	2	1	1	1	2	2	1	1	2	2	2		2	1	2	39	2	1	20
1191	2	A169	2009	1	2	1	335	1	1	1	2	2	2	0	2	1	1	1		1	2	2	26	2	1	1
1192	2	A169	2013	1	1	5	336	2	1	1	2	2	2	0	1	2	2	1		1	2	1	23	2	2	20
1193	2	A169	2013	1	1	4	338	1	1	1	1	2	2	1	1	2	2	12		1	1	1	30	2	2	20
1194	2	A169	2013	2	2	0	339	3	1	1	2	2	2	0	2	1	1	2		2	1	2	20	2	1	1
1195	2	A169	2013	1	4	3	341	1	1	1	2	2	2	1	1	1	1	1		1	2	2	41	2	1	1
1196	2	A169	2013	1	2	1	335	5	1	1	2	2	2	1	3	1	1	1		1	1	2	43	2	1	1
1197	2	A169	2012	1	2	6	335	1	1	1	2	2	2	1	3	1	2	12		1	2	2	24	2	2	20
1198	2	A169	2011	1	1	6	0	1	1	1	2	2	2	1	1	2	2	1		1	1	1	36	2	2	20
1199	2	A169	2012	2	4	3	0	2	1	1	2	2	2	0	2	2	2	2		2	2	2	40	2	1	20
1200	2	A169	2011	2	1	3	335	1	1	1	2	2	2	1	1	2	1	2		2	1	1	47	2	1	20
1201	2	A169	2013	2	1	3	0	1	1	1	2	2	2	1	1	2	2	2		2	2	1	27	2	1	20
1202	2	A169	2013	2	1	6	338	1	1	1	2	2	2	1	3	2	2	2		2	1	1	48	2	2	20
1203	2	A169	2013	1	1	3	335	2	1	1	2	2	2	1	3	1	1	1		1	1	1	53	2	1	1
1204	2	A169	2013	2	2	5	339	2	1	1	2	2	2	3	3	2	2			2	1	2	36	2	2	20
1205	2	A169	2013	1	1	3	341	3	2	1	2	2	2	3	3	1	1	1		1	1	1	36	1	1	1
1206	2	A169	2013	2	1	3	342	1	1	1	2	2	2	1	1	1	1	2		2	2	1	61	2	1	1
1207	2	A169	2012	2	2	2	338	1	1	1	1	2	2	1	1	1	2	12		2	1	2	23	2	1	20
1208	2	A169	2009	1	2	5	335	1	1	1	2	2	2	0	2	2	2	1		1	2	2	22	2	2	20
1209	2	A169	2012	5	2	3	337	1	1	1	2	2	2	3	1	2	2	5		5	2	2	32	2	1	20
1210	2	A169	2010	2	2	1	335	1	1	1	2	2	2	1	1	2	1	2		2	2	2	31	2	1	20
1211	2	A169	2013	2	2	3	335	1	1	1	2	2	2	0	2	2	2	2		2	1	2	31	2	1	20
1212	2	A169	2011	1	1	3	337	1	1	1	2	2	2	1	3	2	2	1		1	1	1	23	2	1	20
1213	2	A169	2011	1	1	5	341	1	1	1	2	2	2	0	2	2	2	1		1	1	1	60	2	2	20
1214	2	A169	2011	1	2	3	337	1	2	1	2	2	2	0	3	2	2	12		1	1	2	45	1	1	20
1215	2	A169	2012	2	1	5	0	1	1	1	2	2	2	1	1	2	2	2		2	1	1	35	2	2	20
1216	2	A169	2011	2	1	5	335	1	1	1	2	2	2	3	3	2	2	2		2	1	1	35	2	2	20
1217	2	A169	2011	1	1	5	335	1	1	2	2	2	2	0	2	2	2	12		1	1	1	44	2	2	20
1218	2	A169	2010	2	1	4	339	1	1	1	2	2	2	1	1	2	1	2		2	1	1	35	2	2	20
1219	2	A169	2010	1	4	5	337	1	1	1	2	2	2	3	2	2	2	1		1	1	2	30	2	2	20
1220	2	A169	2010	1	2	1	0	1	1	1	1	2	2	0	2	2	2	1		1	1	2	35	2	1	20
1221	2	A169	2009	1	1	2	339	1	1	1	1	2	2	1	3	1	2	1		1	1	1	44	2	1	20
1222	2	A169	2009	1	1	0	337	1	1	1	2	1	2	1	1	2	2	1		1	2	1	51	2	1	20
1223	2	A169	2009	5	1	2	341	3	1	1	2	2	2	1	1	2	2	6		5	1	1	51	2	1	20
1224	2	A169	2013	2	1	4	335	1	1	1	2	2	2	0	2	1	1	2		2	1	1	40	2	2	1
1225	2	A169	2011	1	1	4	338	1	1	2	2	2	2	0	1	2	2	12		1	1	1	52	2	2	20
1226	2	A169	2011	1	1	3	338	1	1	1	2	2	2	1	1	2	2	1		1	1	1	40	2	1	20
1227	2	A169	2012	1	1	5	335	5	1	1	2	2	2	3	3	2	2	1		1	1	1	38	2	2	20
1228	2	A169	2012	2	1	4	339	1	1	1	2	2	2	3	3	2	2	2		2	1	1	57	2	2	20
1229	2	A169	2009	1	1	6	335	1	1	1	2	2	2	1	1	2	2	1		1	1	1	23	2	2	20
1230	2	A169	2009	1	1	2	0	1	1	1	2	2	2	0	2	2	2	1		1	1	1	32	2	1	20
1231	2	A169	2013	1	1	9	336	1	1	1	2	2	2	1	1	2	2	1		1	1	1	36	2	9	20
1232	2	A169	2010	1	1	6	337	1	1	1	2	2	2	1	2	2	2	1		1	1	1	44	2	2	20
1233	2	A169	2010	1	2	4	342	1	1	1	2	2	2	0	2	2	2	12		1	2	2	51	2	2	20
1234	2	A169	2009	1	1	3	341	1	1	1	2	2	2	1	1	2	2	1		1	1	1	38	2	1	20
1235	2	A169	2009	1	1	4	0	1	1	1	1	2	2	1	3	2	2	1		1	2	1	65	2	2	20
1236	2	A169	2013	1	2	1	0	1	1	1	2	1	2	1	1	2	2	1		1	1	2	35	2	1	20
1237	2	A169	2012	1	2	3	0	1	1	1	2	2	2	0	2	2	2	1		1	2	2	41	2	1	20
1238	2	A169	2011	2	1	3	339	1	1	2	2	2	2	1	1	2	2		2	2	1	1	41	2	1	20
1239	2	A169	2011	1	2	3	338	3	1	1	2	2	2	3	3	1	2	12		1	1	2	36	2	1	20
1240	2	A169	2010	2	1	5	335	1	1	1	2	2	2	0	2	2	2	9		2	2	1	30	2	2	20
1241	2	A169	2010	1	1	1	341	1	2	1	1	2	2	1	1	2	2	1		1	1	1	31	1	1	20
1242	2	A169	2012	2	1	3	336	1	1	1	2	2	1	3	3	2	2	2		2	1	1	33	2	1	20
1243	2	A169	2012	1	4	0	337	1	2	1	1	2	2	1	1	2	2	1		1	1	2	30	1	1	20
1244	2	A169	2010	1	1	4	341	1	1	1	2	2	2	1	1	2	1	1		1	1	1	49	2	2	20
1245	2	A169	2010	1	2	1	0	1	1	1	2	2	2	1	1	2	1	11		1	1	2	40	2	1	20
1246	2	A169	2010	5	4	6	338	1	1	2	2	2	2	1	1	2	2	11		5	1	2	47	2	2	20
1247	2	A169	2011	1	2	1	335	2	1	1	1	2	2	1	1	1	2	12		1	1	2	66	2	1	20
1248	2	A169	2011	2	1	4	335	1	1	1	2	2	1	3	3	2	2	2		2	2	1	37	2	2	20
1249	2	A169	2011	2	1	2	337	2	1	1	2	2	2	1	1	1	1	2		2	2	1	33	2	1	1
1250	2	A169	2013	1	1	1	337	1	1	1	2	2	2	0	1	2	2	1		1	1	1	29	2	1	20
1251	2	A169	2013	1	1	3	337	2	1	1	2	2	1	1	1	1	1	1		1	1	1	37	2	1	1
1252	2	A169	2011	1	1	6	337	1	2	1	2	2	2	0	3	2	2	1		1	2	1	28	1	2	20
1253	2	A169	2011	2	4	1	0	1	1	1	2	2	2	1	1	2	1	2		2	2	2	43	2	1	20
1254	2	A169	2012	5	1	3	341	1	2	2	2	2	2	0	2	2	2	6		5	1	1	37	1	1	20
1255	2	A169	2010	1	2	3	338	1	1	1	2	2	2	0	2	1	1	1		1	2	2	27	2	1	1
1256	2	A169	2013	1	4	3	336	1	1	1	2	2	2	0	2	2	2	1		1	1	2	48	2	1	20
1257	2	A169	2010	1	1	1	335	1	2	1	2	2	2	0	2	2	2	1		1	2	1	26	1	1	20
1258	2	A169	2009	1	2	3	341	1	2	1	2	2	2	3	3	1	2	1		1	2	2	25	1	1	20
1259	2	A169	2010	2	1	1	338	2	1	1	2	2	2	1	1	2	2	12		2	2	1	61	2	1	20
1260	2	A169	2009	1	1	2	338	1	1	1	2	2	2	3	3	2	2	1		1	2	1	66	2	1	20
1261	2	A169	2010	1	9	3	339	5	1	1	1	2	2	0	2	2	2	1		1	1	99	42	2	1	20
1262	2	A169	2013	8	1	6	336	1	1	1	2	2	2	1	1	2	2	5		8	1	1	33	2	2	20
1263	2	A169	2011	1	1	3	341	1	1	1	2	2	2	0	2	2	2	1		1	2	1	44	2	1	20
1264	2	A169	2010	1	1	2	341	1	1	2	1	1	2	1	3	2	2	1		1	1	1	36	2	1	20
1265	2	A169	2013	1	2	6	338	1	1	1	1	2	2	1	1	2	2	1		1	1	2	35	2	2	20
1266	2	A169	2011	2	1	3	339	1	1	1	2	2	2	1	2	1	1	12		2	2	1	23	2	1	1
1267	2	A169	2013	1	2	4	338	2	2	1	1	2	2	0	2	2	2	12		1	1	2	50	1	2	20
1268	2	A169	2012	1	1	1	338	1	1	1	2	1	2	1	1	1	2	1		1	1	1	47	2	1	20
1269	2	A169	2012	1	1	1	341	1	1	1	1	1	1	1	3	2	2	1		1	1	1	75	2	1	20
1270	2	A169	2010	1	1	4	335	1	1	1	2	2	2	0	2	2	2	1		1	1	1	26	2	2	20
1271	2	A169	2013	1	1	6	341	1	1	1	2	2	2	1	2	2	2	1		1	2	1	29	2	2	20
1272	2	A169	2013	1	1	3	337	1	1	1	1	2	1	0	2	2	2	1		1	1	1	58	2	1	20
1273	2	A169	2011	2	1	4	338	1	1	1	1	2	2	1	3	2	2	2		2	1	1	51	2	2	20
1274	2	A169	2011	2	1	3	338	3	1	1	2	2	2	1	3	2	2	2		2	2	1	37	2	1	20
1275	2	A169	2011	2	2	1	338	2	2	1	1	2	2	1	1	2	2	2		2	1	2	40	1	1	20
1276	2	A169	2012	1	2	3	336	2	1	1	1	2	2	1	1	2	2	1		1	1	2	41	2	1	20
1277	2	A169	2012	1	2	3	341	1	1	1	2	2	1	0	2	2	1	1		1	2	2	40	2	1	20
1278	2	A169	2013	2	1	0	335	3	1	1	2	2	2	0	3	2	2	2		2	2	1	53	2	1	20
1279	2	A169	2012	1	1	1	339	1	1	1	2	2	2	1	3	1	2	1		1	1	1	29	2	1	20
1280	2	A169	2013	1	1	0	0	1	1	1	1	2	2	1	1	2	1	1		1	1	1	36	2	1	20
1281	2	A169	2013	2	1	1	338	3	1	1	1	2	2	3	3	2	2	2		2	1	1	41	2	1	20
1282	2	A169	2012	1	2	3	341	2	1	1	2	2	2	1	1	1	2	1		1	1	2	52	2	1	20
1283	2	A169	2009	1	2	6	341	1	1	1	1	2	2	1	2	1	2	1		1	1	2	37	2	2	20
1284	2	A169	2012	2	1	4	0	1	1	1	2	2	2	0	2	2	2	2		2	1	1	60	2	2	20
1285	2	A169	2009	1	2	1	336	3	1	1	2	2	2	1	1	1	2	12		1	2	2	25	2	1	20
1286	2	A169	2011	2	2	1	342	3	1	1	2	2	2	1	1	2	2	2		2	1	2	35	2	1	20
1287	2	A169	2013	5	2	3	99	5	2	1	2	2	2	0	2	2	2	6		5	1	2	31	1	1	20
1288	2	A169	2010	1	1	8	342	1	1	1	2	2	2	1	2	2	2	1		1	1	1	49	2	0	20
1289	2	A169	2012	5	1	3	338	5	1	1	2	2	2	1	1	1	1	6		5	2	1	34	2	1	1
1290	2	A169	2009	5	1	1	335	2	1	1	2	2	2	3	3	2	1	6		5	1	1	45	2	1	20
1291	2	A169	2013	2	2	3	341	1	2	1	2	2	2	1	1	2	2	2		2	1	2	24	1	1	20
1292	2	A169	2011	2	1	4	336	1	1	1	2	2	2	0	1	2	2	2		2	1	1	22	2	2	20
1293	2	A169	2010	2	1	3	335	1	1	1	2	2	2	1	1	2	1	2		2	2	1	26	2	1	20
1294	2	A169	2012	1	1	3	335	2	1	1	2	2	2	1	1	1	1	1		1	1	1	36	2	1	1
1295	2	A169	2009	2	1	5	338	1	1	1	2	2	2	3	3	2	2	2		2	2	1	24	2	2	20
1296	2	A169	2011	2	1	3	341	2	2	1	2	2	2	0	2	2	2	2		2	1	1	33	1	1	20
1297	2	A169	2009	2	1	9	341	5	2	1	2	2	1	1	1	1	2	2		2	2	1	36	1	9	20
1298	2	A169	2012	1	1	4	335	1	1	1	2	2	2	0	1	2	2	1		1	2	1	36	2	2	20
1299	2	A169	2010	1	2	2	338	1	1	1	2	2	2	0	2	2	2	1		1	1	2	42	2	1	20
1300	2	A169	2010	2	4	9	338	1	1	1	2	2	2	0	2	2	2	2		2	2	2	35	2	9	20
1301	2	A169	2013	5	2	9	341	1	9	1	1	2	2	1	3	1	1	9		5	1	2	54	99	9	1
1302	2	A169	2011	1	4	5	341	3	2	1	2	2	2	1	1	1	1	1		1	1	2	32	1	2	1
1303	2	A169	2009	2	2	1	338	1	1	1	2	2	2	0	2	2	2	2		2	2	2	39	2	1	20
1304	2	A169	2010	2	1	3	337	1	1	1	1	2	2	1	3	2	2	2		2	2	1	31	2	1	20
1305	2	A169	2012	1	1	3	338	3	1	1	2	2	2	0	2	1	1	1		1	1	1	49	2	1	1
1306	2	A169	2011	2	1	99	341	2	2	1	2	1	#NULL!	1	3	1	1	2		2	1	1	48	1	9	1
1307	2	A169	2013	2	4	1	0	3	1	1	2	2	2	1	1	1	1	2		2	2	2	18	2	1	1
1308	2	A169	2009	2	2	0	338	1	2	1	2	2	1	1	1	2	2	2		2	1	2	28	1	1	20
1309	2	A169	2010	2	2	1	337	3	1	1	1	2	2	1	1	1	9	2		2	1	2	46	2	1	990
1310	2	A169	2012	2	2	3	338	3	1	1	2	2	2	0	2	2	2	2		2	1	2	39	2	1	20
1311	2	A169	2012	2	2	3	0	3	1	1	2	2	2	1	1	2	1	2		2	1	2	40	2	1	20
1312	2	A169	2012	2	2	3	338	3	6	1	2	2	2	3	3	2	2	2		2	1	2	47	2	1	20
1313	2	A169	2009	1	2	2	336	1	1	2	2	2	2	0	3	2	2	9		1	1	2	19	2	1	20
1314	2	A169	2013	2	4	1	335	2	1	2	1	2	1	0	3	1	1	5		2	1	2	54	2	1	1
1315	2	A169	2009	1	1	4	341	1	1	1	1	2	2	1	1	2	2	1		1	1	1	31	2	2	20
1316	2	A169	2013	1	2	2	339	1	1	1	1	2	2	0	1	2	2	1		1	1	2	37	2	1	20
1317	2	A169	2012	2	1	3	335	3	1	1	2	2	2	0	3	2	2	2		2	2	1	39	2	1	20
1318	2	A169	2012	2	2	3	335	5	1	1	1	2	2	0	2	2	2	2		2	1	2	38	2	1	20
1319	2	A169	2010	1	1	3	337	2	1	1	2	2	2	1	1	2	2	1		1	2	1	41	2	1	20
1320	2	A169	2013	7	1	1	336	5	1	1	1	2	2	1	1	2	1	13		7	1	1	31	2	1	20
1321	2	A169	2011	1	1	2	339	1	1	1	2	2	2	1	1	1	2	12		1	1	1	43	2	1	20
1322	2	A169	2010	2	1	3	337	1	1	1	2	2	2	1	1	2	2	2		2	2	1	24	2	1	20
1323	2	A169	2013	7	1	3	339	1	1	1	2	2	2	0	2	2	1	13		7	2	1	27	2	1	20
1324	2	A169	2012	2	4	99	341	3	1	1	2	2	2	0	1	1	2	2		2	2	2	46	2	9	20
1325	2	A169	2010	1	1	3	335	2	1	1	1	2	1	1	3	1	1	1		1	1	1	38	2	1	1
1326	2	A169	2010	7	2	0	339	3	1	1	2	2	1	1	1	1	1	13		7	2	2	23	2	1	1
1327	2	A169	2013	1	1	4	341	1	2	1	2	2	2	0	1	1	1	1		1	1	1	43	1	2	1
1328	2	A169	2012	1	1	3	341	2	2	1	2	2	2	0	2	2	2	1		1	1	1	30	1	1	20
1329	2	A169	2012	1	1	3	337	1	2	1	2	2	2	0	2	2	2	1		1	1	1	33	1	1	20
1330	2	A169	2012	1	1	1	0	1	1	1	2	2	2	1	3	1	1	1		1	1	1	47	2	1	1
1331	2	A169	2013	1	1	3	0	1	1	1	2	2	2	0	2	2	2	1		1	1	1	59	2	1	20
1332	2	A169	2012	1	1	1	337	1	1	1	1	2	2	1	3	2	2	1		1	1	1	38	2	1	20
1333	2	A169	2011	2	1	4	338	1	6	1	1	2	1	0	2	1	2		2	2	2	1	23	2	2	20
1334	2	A169	2013	1	1	6	337	2	1	1	2	2	2	0	2	2	2	1		1	1	1	36	2	2	20
1335	2	A169	2011	2	2	4	337	1	2	1	2	2	2	1	1	2	2	2		2	1	2	27	1	2	20
1336	2	A169	2009	2	1	3	335	1	1	1	1	2	2	1	1	2	2	2		2	1	1	37	2	1	20
1337	2	A169	2009	1	2	3	338	1	1	1	2	2	2	0	2	2	2	1		1	2	2	40	2	1	20
1338	2	A169	2012	1	4	5	336	1	1	1	1	2	1	1	1	2	2	1		1	1	2	32	2	2	20
1339	2	A169	2012	2	1	3	335	1	1	1	1	2	2	1	3	1	1	2		2	1	1	40	2	1	1
1340	2	A169	2010	1	2	3	342	1	1	1	2	2	2	1	1	2	2	1		1	1	2	27	2	1	20
1341	2	A169	2009	2	1	1	339	1	1	1	2	2	2	0	2	2	2	2		2	2	1	35	2	1	20
1342	2	A169	2009	1	2	2	0	1	1	1	2	2	2	1	1	2	2	1		1	2	2	51	2	1	20
1343	2	A169	2013	1	1	5	337	1	1	1	2	2	2	3	3	2	2	1		1	1	1	52	2	2	20
1344	2	A169	2011	1	4	3	341	1	1	1	2	2	2	1	3	2	2	1		1	1	2	43	2	1	20
1345	2	A169	2010	2	1	3	339	2	1	1	1	2	2	1	3	2	2	2		2	1	1	29	2	1	20
1346	2	A169	2010	1	1	2	341	1	1	1	2	2	2	1	3	2	2	1		1	2	1	49	2	1	20
1347	2	A169	2009	7	1	1	0	2	2	1	2	2	2	1	3	2	2	13		7	2	1	30	1	1	20
1348	2	A169	2010	2	4	1	335	1	1	1	2	2	2	0	2	2	2	2		2	1	2	48	2	1	20
1349	2	A169	2013	1	1	3	338	1	1	1	1	2	2	1	1	1	1	1		1	2	1	37	2	1	1
1350	2	A169	2012	2	1	3	335	1	1	1	2	2	2	1	1	2	2	2		2	1	1	49	2	1	20
1351	2	A169	2010	1	1	4	337	1	1	1	2	2	2	0	2	1	2	12		1	2	1	39	2	2	20
1352	2	A169	2009	2	1	9	341	2	2	1	2	2	2	3	3	2	9	2		2	1	1	32	1	9	20
1353	2	A169	2011	2	1	3	339	1	1	1	2	2	2	0	2	2	2	2		2	2	1	21	2	1	20
1354	2	A169	2010	1	1	4	341	1	2	1	2	2	2	1	3	2	2	1		1	1	1	34	1	2	20
1355	2	A169	2009	5	9	99	338	1	1	1	2	2	2	1	3	2	2	6		5	1	99	31	2	9	20
1356	2	A169	2013	1	1	6	342	2	1	1	1	2	2	1	1	2	2	1		1	1	1	51	2	2	20
1357	2	A169	2011	1	1	5	337	1	2	1	2	2	2	1	3	2	2	1		1	2	1	40	1	2	20
1358	2	A169	2009	2	1	3	0	1	1	1	2	2	2	1	1	9	2	2		2	1	1	28	2	1	20
1359	2	A169	2009	1	2	9	335	1	1	1	2	2	2	1	3	2	2	1		1	1	2	42	2	9	20
1360	2	A169	2013	1	2	3	342	1	1	1	2	2	2	1	1	2	2			1	2	2	27	2	1	20
1361	2	A169	2013	1	2	1	341	2	2	1	2	2	2	0	2	1	1	1		1	1	2	67	1	1	1
1362	2	A169	2009	2	1	9	339	3	1	1	2	2	2	1	1	2	2	2		2	1	1	29	2	9	20
1363	2	A169	2009	1	1	5	337	1	1	1	1	2	2	1	1	1	1	12		1	1	1	27	2	2	1
1364	2	A169	2013	2	1	2	338	1	1	1	1	2	2	0	3	2	2	2		2	1	1	31	2	1	20
1365	2	A169	2013	1	1	1	339	1	1	1	2	2	2	0	3	2	2	1		1	1	1	47	2	1	20
1366	2	A169	2013	1	4	1	0	1	1	1	1	2	2	1	1	2	2	12		1	1	2	30	2	1	20
1367	2	A169	2013	1	2	5	341	1	1	1	1	2	2	1	1	1	1	1		1	1	2	54	2	2	1
1368	2	A169	2010	2	1	3	342	1	1	1	2	2	2	1	1	2	2	2		2	1	1	23	2	1	20
1369	2	A169	2010	1	1	4	335	1	1	2	2	2	2	0	2	2	2	1		1	1	1	27	2	2	20
1370	2	A169	2010	1	2	3	339	1	1	1	2	2	2	3	3	2	2	12		1	1	2	31	2	1	20
1371	2	A169	2009	1	1	3	336	1	1	1	2	2	2	0	2	2	2	1		1	1	1	41	2	1	20
1372	2	A169	2009	1	2	3	341	1	1	1	2	2	2	0	2	1	2	1		1	2	2	43	2	1	20
1373	2	A169	2013	2	1	9	335	1	1	1	2	2	2	0	2	2	2	2		2	1	1	26	2	9	20
1374	2	A169	2013	2	1	3	341	2	2	1	2	2	2	1	2	1	1	2		2	1	1	36	1	1	1
1375	2	A169	2011	2	1	3	337	1	1	2	2	2	2	1	1	2	2	2		2	1	1	55	2	1	20
1376	2	A169	2011	1	2	0	0	1	1	1	1	2	2	1	1	2	2	1		1	1	2	38	2	1	20
1377	2	A169	2010	1	1	1	0	1	1	1	1	2	2	1	1	2	2	1		1	1	1	32	2	1	20
1378	2	A169	2011	1	1	3	342	3	1	1	2	2	2	1	3	2	2	1		1	1	1	46	2	1	20
1379	2	A169	2011	2	2	3	341	1	1	1	2	2	2	0	2	2	2	2		2	2	2	21	2	1	20
1380	2	A169	2010	2	1	7	338	1	1	1	2	1	2	1	1	2	2	2		2	1	1	57	2	0	20
1381	2	A169	2012	1	1	1	339	1	1	1	2	2	2	0	2	1	2	1		1	2	1	47	2	1	20
1382	2	A169	2011	2	2	2	337	3	1	1	2	2	2	1	3	2	2	2		2	1	2	40	2	1	20
1383	2	A169	2010	1	1	4	337	1	1	1	1	2	2	1	2	2	2	1		1	1	1	33	2	2	20
1384	2	A169	2010	2	2	3	341	1	1	1	2	2	2	1	1	2	2	2		2	2	2	43	2	1	20
1385	2	A169	2010	1	2	0	0	1	1	1	1	2	2	0	2	2	1	1		1	1	2	46	2	1	20
1386	2	A169	2013	2	1	3	339	1	1	1	2	2	2	0	2	2	2	2		2	2	1	35	2	1	20
1387	2	A169	2013	7	1	9	339	1	1	1	2	2	2	1	1	2	2	13		7	1	1	51	2	9	20
1388	2	A169	2012	2	2	3	338	3	1	1	2	2	2	1	3	2	2	2		2	1	2	37	2	1	20
1389	2	A169	2010	2	2	1	341	1	1	1	2	2	2	0	2	1	2	2		2	2	2	27	2	1	20
1390	2	A169	2013	2	1	7	336	1	1	1	2	2	2	0	3	2	2	2		2	2	1	22	2	0	20
1391	2	A169	2009	1	1	5	338	1	1	1	1	2	2	1	1	2	2	9		1	1	1	40	2	2	20
1392	2	A169	2009	2	2	1	336	1	1	1	1	2	2	1	1	2	2	2		2	1	2	37	2	1	20
1393	2	A169	2012	2	1	1	339	1	1	2	2	2	2	1	1	2	2	2		2	1	1	34	2	1	20
1394	2	A169	2011	1	2	4	341	1	1	1	2	2	2	1	1	2	2			1	1	2	52	2	2	20
1395	2	A169	2010	1	1	3	341	2	2	1	2	2	2	1	3	2	2	1		1	1	1	31	1	1	20
1396	2	A169	2010	2	2	3	339	1	1	1	2	2	2	1	1	2	2	2		2	1	2	34	2	1	20
1397	2	A169	2010	5	4	5	341	1	2	2	2	2	2	1	3	2	2	6		5	1	2	43	1	2	20
1398	2	A169	2012	5	2	3	339	2	1	1	9	9	9	1	1	2	2	5		5	1	2	29	2	1	20
1399	2	A169	2011	1	4	3	336	1	1	1	2	2	2	0	2	2	2	1		1	2	2	52	2	1	20
1400	2	A169	2009	1	1	1	341	1	2	1	2	2	2	1	1	2	2	12		1	1	1	31	1	1	20
1401	2	A169	2011	5	1	4	337	1	1	1	2	2	2	3	3	2	2	5		5	1	1	47	2	2	20
1402	2	A169	2009	7	1	3	336	2	1	1	2	2	2	1	1	2	2	11		7	1	1	50	2	1	20
1403	2	A169	2012	1	1	3	336	1	1	1	2	2	2	1	1	1	1	1		1	2	1	44	2	1	1
1404	2	A169	2010	1	1	1	338	2	1	1	1	2	2	0	2	2	2	1		1	1	1	38	2	1	20
1405	2	A169	2009	2	2	2	0	2	1	1	1	2	2	1	1	1	2	11		2	2	2	43	2	1	20
1406	2	A169	2013	2	1	6	339	1	1	1	2	2	2	1	3	2	2	12		2	2	1	40	2	2	20
1407	2	A169	2012	1	1	4	336	1	1	1	2	2	2	3	3	2	2	1		1	1	1	27	2	2	20
1408	2	A169	2011	1	1	9	341	3	1	1	1	2	1	3	3	2	2		1	1	1	1	39	2	9	20
1409	2	A169	2013	1	2	6	339	5	1	1	1	2	2	1	2	2	2	1		1	1	2	36	2	2	20
1410	2	A169	2011	2	1	3	335	1	1	1	2	2	2	0	3	2	2	2		2	2	1	48	2	1	20
1411	2	A169	2010	1	2	3	335	1	1	1	2	2	2	0	1	1	1	1		1	1	2	24	2	1	1
1412	2	A169	2009	2	2	1	341	3	1	1	2	2	2	1	1	1	2	2		2	2	2	33	2	1	20
1413	2	A169	2013	2	1	5	339	3	1	1	2	2	2	1	2	1	1	2		2	1	1	35	2	2	1
1414	2	A169	2009	2	1	6	0	1	1	1	1	2	2	0	2	2	2		2	2	2	1	34	2	2	20
1415	2	A169	2012	1	2	4	338	1	1	1	1	1	2	1	1	2	2	12		1	1	2	50	2	2	20
1416	2	A169	2010	1	1	5	337	3	2	1	2	2	2	1	1	2	2	1		1	1	1	35	1	2	20
1417	2	A169	2012	1	1	3	337	2	1	1	1	2	2	0	2	2	2	1		1	1	1	36	2	1	20
1418	2	A169	2012	1	1	3	335	1	1	1	2	2	2	1	1	1	2	1		1	2	1	38	2	1	20
1419	2	A169	2012	2	1	9	338	1	1	1	2	2	2	0	2	2	2	12		2	2	1	41	2	9	20
1420	2	A169	2011	1	1	2	337	1	1	1	2	2	2	1	1	2	2	1		1	1	1	37	2	1	20
1421	2	A169	2013	1	2	9	335	1	1	1	2	2	2	0	2	2	2	1		1	1	2	27	2	9	20
1422	2	A169	2011	1	2	3	337	1	1	1	2	2	2	0	2	2	2	12		1	1	2	30	2	1	20
1423	2	A169	2013	1	1	2	342	1	1	2	2	2	1	1	2	1	1	1		1	1	1	31	2	1	1
1424	2	A169	2013	1	1	9	341	1	1	1	2	2	2	0	2	1	1	1		1	1	1	35	2	9	1
1425	2	A169	2012	1	2	3	337	1	1	1	2	2	2	0	2	2	2	1		1	1	2	32	2	1	20
1426	2	A169	2010	5	1	1	0	1	1	1	2	2	2	3	3	2	2	5		5	1	1	40	2	1	20
1427	2	A169	2009	2	1	3	339	1	1	1	2	2	2	1	1	2	2	2		2	1	1	31	2	1	20
1428	2	A169	2013	2	1	3	341	2	1	1	2	2	2	0	2	2	2	2		2	2	1	36	2	1	20
1429	2	A169	2012	1	4	5	342	1	1	1	2	2	2	1	2	2	1	1		1	1	2	39	2	2	20
1430	2	A169	2010	2	1	3	337	1	1	1	2	2	2	1	3	1	2	2		2	1	1	25	2	1	20
1431	2	A169	2010	1	1	6	336	1	1	2	2	2	2	1	3	2	2	11		1	1	1	43	2	2	20
1432	2	A169	2013	2	1	3	338	1	1	1	1	2	2	1	1	2	2	2		2	1	1	45	2	1	20
1433	2	A169	2010	1	2	3	337	2	1	1	2	2	2	1	1	1	2	12		1	2	2	37	2	1	20
1434	2	A169	2011	1	1	4	342	1	1	1	2	2	2	3	3	2	2	1		1	2	1	32	2	2	20
1435	2	A169	2013	1	4	1	341	1	2	1	2	2	1	0	3	1	1	1		1	2	2	22	1	1	1
1436	2	A169	2013	8	4	3	341	1	1	1	1	2	2	1	2	1	2	5		8	1	2	54	2	1	20
1437	2	A169	2012	5	2	1	335	3	1	1	1	2	2	1	2	1	2	5		5	1	2	30	2	1	20
1438	2	A169	2013	2	1	3	338	1	1	1	2	2	2	1	1	2	2	2		2	2	1	20	2	1	20
1439	2	A169	2011	2	1	3	336	1	1	1	2	2	2	0	2	2	2	2		2	1	1	47	2	1	20
1440	2	A169	2012	1	1	4	341	1	1	1	2	2	2	0	3	2	2	1		1	1	1	35	2	2	20
1441	2	A169	2013	2	1	4	337	2	1	1	2	2	2	0	3	2	2	2		2	1	1	51	2	2	20
1442	2	A169	2013	1	2	1	336	2	1	1	1	2	2	1	1	1	1	1		1	1	2	41	2	1	1
1443	2	A169	2009	1	1	3	338	1	1	1	2	2	2	1	1	2	2	1		1	1	1	43	2	1	20
1444	2	A169	2010	1	1	3	339	1	1	1	2	2	2	1	1	2	2	1		1	2	1	41	2	1	20
1445	2	A169	2013	7	4	5	338	5	1	1	2	2	2	1	1	1	1	13		7	1	2	22	2	2	1
1446	2	A169	2011	2	4	3	337	1	1	1	2	2	2	3	3	2	2	2		2	1	2	45	2	1	20
1447	2	A169	2011	1	2	3	341	2	1	2	1	2	2	1	3	2	2	1		1	1	2	38	2	1	20
1448	2	A169	2013	7	1	3	339	1	1	1	2	2	2	1	1	1	1	13		7	2	1	26	2	1	1
1449	2	A169	2013	2	1	4	342	1	1	1	1	2	2	1	1	2	1	2		2	1	1	35	2	2	20
1450	2	A169	2010	1	2	3	341	1	1	2	2	2	2	1	1	2	2	1		1	1	2	40	2	1	20
1451	2	A169	2013	2	1	3	336	1	1	1	2	2	2	1	1	2	2	2		2	2	1	37	2	1	20
1452	2	A169	2011	2	1	3	338	1	1	1	2	2	2	3	3	2	2	2		2	1	1	17	2	1	20
1453	2	A169	2010	2	1	5	337	3	1	1	2	2	2	1	1	1	2	2		2	2	1	49	2	2	20
1454	2	A169	2011	1	2	3	341	1	1	1	2	2	2	0	2	2	2	1		1	2	2	33	2	1	20
1455	2	A169	2009	2	2	9	341	2	1	1	1	2	2	1	2	2	2	2		2	2	2	31	2	9	20
1456	2	A169	2010	1	1	0	339	1	1	1	2	2	2	0	2	2	2	1		1	2	1	41	2	1	20
1457	2	A169	2011	2	1	1	342	2	1	1	2	2	2	1	1	1	2	2		2	2	1	47	2	1	20
1458	2	A169	2011	2	1	3	338	1	1	1	2	2	2	1	1	2	2	2		2	1	1	37	2	1	20
1459	2	A169	2011	2	2	0	338	3	1	1	2	2	2	1	1	2	2	2		2	1	2	23	2	1	20
1460	2	A169	2010	1	2	3	341	2	1	1	2	2	2	1	1	2	2	12		1	2	2	30	2	1	20
1461	2	A169	2010	5	2	2	335	1	2	2	2	2	2	1	3	2	2	6		5	1	2	31	1	1	20
1462	2	A169	2010	2	1	6	335	1	1	1	2	2	2	1	1	2	2	2		2	1	1	46	2	2	20
1463	2	A169	2013	7	1	3	339	3	1	1	2	2	2	0	2	1	2	13		7	2	1	34	2	1	20
1464	2	A169	2009	2	1	4	337	3	1	1	2	2	2	1	1	1	1	2		2	2	1	28	2	2	1
1465	2	A169	2013	2	4	1	338	3	1	1	2	2	2	0	2	1	2	2		2	2	2	37	2	1	20
1466	2	A169	2009	2	2	3	0	1	1	1	2	2	2	1	1	2	2	2		2	2	2	22	2	1	20
1467	2	A169	2009	2	1	1	341	1	2	1	2	2	2	1	2	2	2	2		2	1	1	31	1	1	20
1468	2	A169	2011	1	1	4	341	3	1	1	1	2	2	1	1	2	2	12		1	1	1	37	2	2	20
1469	2	A169	2012	2	1	4	0	1	1	1	2	2	2	1	3	2	2	2		2	2	1	32	2	2	20
1470	2	A169	2012	2	2	3	337	1	1	1	2	2	2	1	1	2	2	2		2	2	2	35	2	1	20
1471	2	A169	2011	2	2	6	341	1	1	1	2	2	2	0	2	2	2	2		2	1	2	38	2	2	20
1472	2	A169	2010	2	1	4	337	3	1	1	2	2	2	1	1	2	2	2		2	1	1	51	2	2	20
1473	2	A169	2013	2	2	3	341	2	1	1	2	2	2	1	1	1	1	2		2	1	2	35	2	1	1
1474	2	A169	2013	1	1	4	341	1	1	1	2	2	2	0	2	2	2	1		1	1	1	49	2	2	20
1475	2	A169	2012	5	1	4	341	1	1	1	1	2	2	0	2	1	2	6		5	1	1	37	2	2	20
1476	2	A169	2009	1	1	5	337	1	1	1	2	2	2	0	2	2	2	1		1	1	1	38	2	2	20
1477	2	A169	2012	2	2	3	0	1	1	1	1	2	2	3	3	1	2	2		2	1	2	47	2	1	20
1478	2	A169	2013	2	1	1	335	1	1	1	2	2	2	1	1	2	2	2		2	2	1	27	2	1	20
1479	2	A169	2013	7	1	3	339	1	1	1	2	2	2	0	2	1	1	11		7	1	1	21	2	1	1
1480	2	A169	2013	2	2	3	342	1	1	1	2	2	2	1	1	1	1	2		2	1	2	54	2	1	1
1481	2	A169	2010	1	1	2	342	1	1	1	2	2	2	1	1	2	2	1		1	2	1	41	2	1	20
1482	2	A169	2012	1	1	3	341	1	1	1	2	2	2	1	1	2	2			1	1	1	46	2	1	20
1483	2	A169	2009	5	1	3	339	1	1	1	2	2	2	0	2	2	2	7		5	2	1	39	2	1	20
1484	2	A169	2010	2	1	2	335	1	1	1	2	2	2	1	3	2	2	2		2	1	1	27	2	1	20
1485	2	A169	2013	1	1	99	339	1	1	1	2	2	2	1	2	2	2	1		1	1	1	43	2	9	20
1486	2	A169	2009	2	1	3	335	1	1	1	1	2	2	0	2	2	2	2		2	1	1	54	2	1	20
1487	2	A169	2009	2	4	1	335	1	1	1	1	2	2	3	3	1	1	2		2	1	2	22	2	1	1
1488	2	A169	2010	2	1	3	339	1	1	1	2	2	2	0	2	2	2	2		2	1	1	43	2	1	20
1489	2	A169	2013	2	2	6	335	1	1	1	1	2	2	1	1	2	2	2		2	1	2	43	2	2	20
1490	2	A169	2013	1	2	9	341	1	5	1	2	2	1	1	1	1	1	1		1	1	2	34	2	9	1
1491	2	A169	2009	1	1	3	341	1	1	1	2	2	2	1	1	2	2	9		1	2	1	17	2	1	20
1492	2	A169	2009	1	1	3	0	1	1	2	2	2	2	1	3	2	2	1		1	2	1	53	2	1	20
1493	2	A169	2013	2	1	3	341	1	1	1	2	2	2	1	3	2	2	2		2	1	1	33	2	1	20
1494	2	A169	2012	1	2	3	341	1	1	1	1	2	2	1	1	2	2	1		1	2	2	44	2	1	20
1495	2	A169	2009	1	1	1	338	3	1	1	2	2	2	1	3	2	2	1		1	1	1	33	2	1	20
1496	2	A169	2012	1	4	4	342	1	1	1	2	2	2	1	1	2	1	12		1	1	2	22	2	2	20
1497	2	A169	2009	2	2	0	339	1	1	1	2	2	2	1	3	2	2	2		2	1	2	41	2	1	20
1498	2	A169	2012	2	2	4	342	1	1	1	2	2	2	1	1	2	2	2		2	2	2	35	2	2	20
1499	2	A169	2011	2	2	3	335	1	1	1	1	2	2	1	3	2	2	2		2	1	2	27	2	1	20
1500	2	A169	2010	1	2	3	0	1	2	2	2	2	2	1	3	2	2	1		1	2	2	24	1	1	20
1501	2	A169	2013	2	2	4	337	1	1	1	2	2	2	1	1	2	2	2		2	2	2	19	2	2	20
1502	2	A169	2010	2	1	9	337	1	1	1	1	2	2	3	3	2	2	2		2	1	1	38	2	9	20
1503	2	A169	2012	2	1	4	338	1	1	1	2	2	2	0	2	2	2	2		2	1	1	24	2	2	20
1504	2	A169	2012	2	1	1	339	1	1	1	1	2	2	0	1	2	2	2		2	1	1	26	2	1	20
1505	2	A169	2011	1	1	3	337	1	1	1	2	2	2	1	1	2	2	1		1	2	1	45	2	1	20
1506	2	A169	2013	2	2	1	335	3	6	1	2	2	2	0	2	1	2	2		2	1	2	50	2	1	20
1507	2	A169	2010	2	2	3	335	1	1	1	2	2	2	1	1	2	2	2		2	1	2	49	2	1	20
1508	2	A169	2009	2	4	3	339	1	1	1	2	2	2	3	3	2	2	2		2	2	2	20	2	1	20
1509	2	A169	2013	1	2	3	0	1	1	1	1	2	2	1	2	2	2	12		1	1	2	44	2	1	20
1510	2	A169	2009	1	2	3	341	2	1	1	2	2	2	0	3	2	2		11	1	1	2	38	2	1	20
1511	2	A169	2009	7	2	3	338	3	1	1	2	2	2	1	1	1	2	13		7	2	2	29	2	1	20
1512	2	A169	2013	1	1	1	338	1	1	1	1	2	2	1	1	1	1	12		1	1	1	40	2	1	1
1513	2	A169	2009	5	1	3	341	1	2	1	9	9	9	1	3	2	2	6		5	1	1	41	1	1	20
1514	2	A169	2011	1	2	3	342	2	1	1	2	2	2	1	3	2	2	1		1	1	2	35	2	1	20
1515	2	A169	2012	7	1	2	335	2	1	1	2	2	2	1	1	2	2	13		7	1	1	42	2	1	20
1516	2	A169	2013	2	2	9	339	1	1	1	2	2	2	1	3	2	2	2		2	1	2	36	2	9	20
1517	2	A169	2011	7	1	5	341	2	1	1	2	2	2	0	2	1	2	11		7	2	1	16	2	2	20
1518	2	A169	2011	1	2	3	341	1	1	1	2	2	2	1	2	2	2	12		1	1	2	38	2	1	20
1519	2	A169	2013	1	2	3	342	1	1	1	2	2	2	0	2	1	1	12		1	1	2	53	2	1	1
1520	2	A169	2012	2	1	5	335	3	1	1	2	2	2	0	2	1	2	2		2	1	1	29	2	2	20
1521	2	A169	2012	2	2	2	342	1	1	1	2	2	2	1	1	1	2	2		2	1	2	52	2	1	20
1522	2	A169	2013	1	1	3	0	1	1	1	2	2	2	1	1	2	2	12		1	1	1	47	2	1	20
1523	2	A169	2013	1	2	4	337	1	1	1	1	2	2	1	1	1	2	1		1	1	2	29	2	2	20
1524	2	A169	2012	1	2	1	341	1	5	1	2	2	2	1	2	1	1	1		1	1	2	44	2	1	1
1525	2	A169	2012	2	2	3	338	3	1	1	2	2	2	1	1	2	1	2		2	2	2	35	2	1	20
1526	2	A169	2009	2	1	3	335	1	1	1	1	2	2	0	2	1	2	2		2	1	1	25	2	1	20
1527	2	A169	2013	1	4	4	338	1	1	1	2	2	2	0	2	2	2	1		1	2	2	52	2	2	20
1528	2	A169	2012	1	1	4	337	1	1	1	2	2	2	1	3	2	2			1	2	1	32	2	2	20
1529	2	A169	2012	1	1	6	336	1	1	1	2	2	2	1	1	2	2	12		1	2	1	26	2	2	20
1530	2	A169	2012	2	2	3	341	1	1	1	2	2	2	1	2	2	2	2		2	2	2	31	2	1	20
1531	2	A169	2011	1	1	3	337	1	1	1	1	2	2	1	1	2	2	12		1	1	1	30	2	1	20
1532	2	A169	2012	7	1	2	338	3	1	1	2	2	2	0	2	1	1	13		7	2	1	27	2	1	1
1533	2	A169	2009	1	4	4	341	1	1	1	1	2	2	1	3	1	2	1		1	1	2	36	2	2	20
1534	2	A169	2010	1	1	4	337	1	1	1	2	2	2	1	3	2	2	12		1	2	1	40	2	2	20
1535	2	A169	2009	1	2	5	336	2	1	1	2	2	2	3	3	2	2	12		1	1	2	55	2	2	20
1536	2	A169	2013	2	4	1	335	1	1	1	2	2	2	1	1	2	2	2		2	1	2	47	2	1	20
1537	2	A169	2013	1	1	0	337	1	1	1	1	2	2	0	2	2	2	1		1	1	1	34	2	1	20
1538	2	A169	2009	1	1	4	341	1	1	1	2	2	2	1	3	2	2	12		1	1	1	55	2	2	20
1539	2	A169	2010	1	1	1	341	1	1	1	2	2	2	1	3	2	2	1		1	1	1	41	2	1	20
1540	2	A169	2011	2	1	0	338	1	2	1	2	2	2	0	2	2	2	2		2	1	1	59	1	1	20
1541	2	A169	2012	2	1	6	337	3	1	1	2	2	2	1	1	1	2	2		2	1	1	42	2	2	20
1542	2	A169	2013	1	1	1	335	5	1	1	1	2	2	1	2	1	1	1		1	1	1	36	2	1	1
1543	2	A169	2009	2	2	6	335	1	1	1	2	2	2	1	1	2	2	2		2	1	2	45	2	2	20
1544	2	A169	2012	1	2	5	342	1	1	1	1	2	2	1	1	1	2	1		1	1	2	48	2	2	20
1545	2	A169	2012	2	1	1	335	5	1	1	1	2	2	1	1	1	1	2		2	1	1	22	2	1	1
1546	2	A169	2010	1	2	3	337	2	1	1	2	2	2	1	1	1	2	1		1	1	2	42	2	1	20
1547	2	A169	2012	7	2	2	339	2	1	1	2	2	2	1	2	1	2	13		7	1	2	45	2	1	20
1548	2	A169	2010	1	1	2	342	1	1	1	1	2	2	1	1	1	2	1		1	1	1	44	2	1	20
1549	2	A169	2011	2	1	3	338	1	1	1	1	2	2	1	1	2	2	2		2	1	1	33	2	1	20
1550	2	A169	2010	2	4	1	335	2	1	1	1	2	2	1	1	1	1	2		2	2	2	49	2	1	1
1551	2	A169	2013	1	2	3	335	3	1	1	2	2	2	1	3	2	2	1		1	2	2	37	2	1	20
1552	2	A169	2011	2	1	2	336	3	1	1	1	2	1	1	3	2	2	2		2	2	1	35	2	1	20
1553	2	A169	2013	2	2	3	341	1	2	1	2	2	2	0	2	2	2	2		2	1	2	30	1	1	20
1554	2	A169	2010	2	2	3	341	1	1	1	2	2	2	1	1	2	2	2		2	2	2	20	2	1	20
1555	2	A169	2013	2	1	4	341	3	2	1	2	2	2	1	1	2	2	2		2	1	1	33	1	2	20
1556	2	A169	2009	1	1	1	335	3	1	1	1	2	2	1	1	1	2	1		1	1	1	40	2	1	20
1557	2	A169	2013	2	1	9	338	2	1	1	2	2	2	1	3	2	2	2		2	1	1	34	2	9	20
1558	2	A169	2013	2	1	4	335	3	1	1	2	2	2	3	3	2	2	2		2	2	1	37	2	2	20
1559	2	A169	2012	1	2	3	341	1	1	1	2	2	2	3	3	1	1	1		1	1	2	39	2	1	1
1560	2	A169	2012	1	1	1	341	1	2	1	2	2	2	0	1	2	2	1		1	1	1	45	1	1	20
1561	2	A169	2013	2	1	3	341	5	2	1	2	2	2	0	2	1	1	2		2	1	1	39	1	1	1
1562	2	A169	2013	2	1	1	339	1	1	1	2	1	1	1	3	1	1	2		2	1	1	43	2	1	1
1563	2	A169	2013	1	2	4	337	1	1	2	2	2	2	1	1	2	2	1		1	2	2	47	2	2	20
1564	2	A169	2012	1	4	1	337	1	1	1	2	2	2	1	1	2	2	1		1	2	2	34	2	1	20
1565	2	A169	2011	2	1	3	338	1	1	1	2	2	2	1	1	2	2	2		2	1	1	21	2	1	20
1566	2	A169	2011	1	1	3	337	2	1	1	2	2	2	1	2	2	2	1		1	1	1	56	2	1	20
1567	2	A169	2013	1	4	3	337	1	1	1	2	2	2	1	2	2	2	1		1	2	2	33	2	1	20
1568	2	A169	2013	2	1	3	342	1	1	1	1	2	2	0	2	2	2	2		2	1	1	49	2	1	20
1569	2	A169	2013	2	1	5	338	3	1	1	2	2	2	3	3	2	2	2		2	1	1	34	2	2	20
1570	2	A169	2010	1	2	5	335	1	1	1	2	2	2	1	3	2	2	12		1	1	2	35	2	2	20
1571	2	A169	2013	5	4	1	335	3	1	1	2	2	2	3	3	1	1	6		5	1	2	28	2	1	1
1572	2	A169	2013	2	1	3	338	1	1	1	2	1	2	1	1	2	2	2		2	1	1	47	2	1	20
1573	2	A169	2010	2	1	1	335	3	1	1	2	2	2	0	2	2	1	2		2	1	1	33	2	1	20
1574	2	A169	2009	1	4	5	0	1	1	1	2	2	2	3	3	2	2	9		1	2	2	35	2	2	20
1575	2	A169	2009	2	1	9	339	1	1	1	1	2	2	0	2	2	2	2		2	1	1	35	2	9	20
1576	2	A169	2009	2	2	3	341	1	1	1	2	2	2	0	1	2	2	2		2	1	2	37	2	1	20
1577	2	A169	2013	1	2	3	335	1	1	1	2	2	2	1	1	2	1	1		1	1	2	44	2	1	20
1578	2	A169	2012	2	2	3	335	1	6	1	1	2	2	0	2	1	2	2		2	1	2	35	2	1	20
1579	2	A169	2010	1	1	5	341	1	1	1	2	2	2	0	2	2	2	1		1	1	1	43	2	2	20
1580	2	A169	2010	1	2	99	342	1	1	1	2	2	2	0	2	2	2	1		1	2	2	40	2	9	20
1581	2	A169	2009	1	1	4	335	3	1	1	2	2	2	3	3	1	2	1		1	1	1	36	2	2	20
1582	2	A169	2013	1	4	3	337	1	1	1	2	1	1	0	2	2	2	1		1	1	2	56	2	1	20
1583	2	A169	2010	7	1	4	338	3	1	1	2	2	2	1	3	1	2	13		7	2	1	43	2	2	20
1584	2	A169	2012	1	1	8	336	2	1	1	2	2	2	1	1	2	2	1		1	2	1	44	2	0	20
1585	2	A169	2011	2	2	1	338	1	1	1	1	2	2	1	1	2	2	2		2	1	2	30	2	1	20
1586	2	A169	2012	2	2	6	341	2	1	1	1	2	2	1	1	1	1	2		2	2	2	30	2	2	1
1587	2	A169	2010	1	1	1	342	1	1	2	2	2	2	1	1	2	2	1		1	2	1	46	2	1	20
1588	2	A169	2013	2	1	3	341	5	1	1	1	2	2	1	2	1	1	2		2	2	1	42	2	1	1
1589	2	A169	2012	2	1	4	337	1	1	1	2	2	2	1	3	2	2	2		2	1	1	24	2	2	20
1590	2	A169	2012	1	1	1	337	1	1	1	2	2	2	1	1	2	2	1		1	2	1	75	2	1	20
1591	2	A169	2013	1	2	8	335	1	1	1	2	2	2	1	1	2	1	1		1	1	2	34	2	0	20
1592	2	A169	2013	1	2	1	341	1	1	1	1	2	2	1	1	1	1	1		1	2	2	50	2	1	1
1593	2	A169	2009	2	1	4	337	1	1	1	2	2	2	1	2	2	2	2		2	1	1	29	2	2	20
1594	2	A169	2010	1	2	1	338	1	1	1	1	2	2	0	3	2	2	1		1	2	2	31	2	1	20
1595	2	A169	2013	2	1	3	335	1	1	1	2	2	2	1	1	2	2	2		2	1	1	32	2	1	20
1596	2	A169	2012	1	1	9	341	1	2	1	1	2	2	0	2	2	1			1	1	1	31	1	9	20
1597	2	A169	2012	7	4	3	339	1	1	1	1	2	2	1	1	1	2	13		7	1	2	25	2	1	20
1598	2	A169	2013	2	2	3	339	1	1	1	1	2	2	0	2	2	2	2		2	2	2	41	2	1	20
1599	2	A169	2011	1	1	4	335	1	1	1	2	2	2	0	2	2	2	1		1	1	1	55	2	2	20
1600	2	A169	2012	2	2	5	335	1	1	1	2	2	2	0	2	2	2	2		2	2	2	47	2	2	20
1601	2	A169	2009	1	4	3	342	2	1	1	1	2	2	1	1	1	1	11		1	1	2	39	2	1	1
1602	2	A169	2012	2	1	4	342	3	1	1	2	2	2	1	1	2	2	2		2	2	1	15	2	2	20
1603	2	A169	2010	2	2	3	342	2	1	1	2	2	2	1	1	2	2	2		2	2	2	33	2	1	20
1604	2	A169	2010	1	2	1	335	1	1	1	2	2	2	0	2	2	2	1		1	1	2	35	2	1	20
1605	2	A169	2010	2	2	2	338	3	1	1	2	2	2	1	1	1	2	2		2	2	2	35	2	1	20
1606	2	A169	2012	1	2	3	337	1	1	2	2	2	2	0	1	2	2	1		1	1	2	19	2	1	20
1607	2	A169	2009	2	1	3	337	1	1	1	2	2	2	0	2	1	2	2		2	1	1	28	2	1	20
1608	2	A169	2013	7	2	4	339	3	1	1	1	2	2	1	1	1	1	13		7	2	2	29	2	2	1
1609	2	A169	2009	2	2	9	341	5	2	1	2	2	2	0	1	2	2	2		2	1	2	43	1	9	20
1610	2	A169	2010	1	2	5	341	1	1	1	2	2	2	1	1	2	9	12		1	1	2	59	2	2	20
1611	2	A169	2011	2	2	2	335	1	1	1	2	2	2	1	3	1	2	2		2	1	2	33	2	1	20
1612	2	A169	2009	7	1	1	335	2	1	1	1	2	2	1	1	2	2	13		7	2	1	23	2	1	20
1613	2	A169	2011	7	1	4	341	3	1	1	1	2	2	1	3	2	2	13		7	1	1	44	2	2	20
1614	2	A169	2010	2	1	4	336	1	1	1	2	2	2	1	3	2	2	2		2	2	1	33	2	2	20
1615	2	A169	2012	2	2	3	335	2	1	1	2	2	2	1	1	2	2	2		2	2	2	36	2	1	20
1616	2	A169	2009	2	4	2	0	3	1	1	2	2	2	1	1	2	2	2		2	2	2	22	2	1	20
1617	2	A169	2009	2	1	3	335	3	1	1	1	2	2	3	3	2	2	2		2	1	1	31	2	1	20
1618	2	A169	2012	2	1	99	338	1	1	1	1	2	2	1	1	2	1	2		2	1	1	34	2	9	20
1619	2	A169	2012	2	4	3	341	2	1	1	2	2	2	0	3	1	1	2		2	2	2	16	2	1	1
1620	2	A169	2009	1	1	1	335	3	1	1	2	2	2	0	2	2	2	12		1	1	1	32	2	1	20
1621	2	A169	2013	1	4	1	342	1	1	1	1	2	2	0	2	1	1			1	1	2	36	2	1	1
1622	2	A169	2011	2	2	6	0	1	1	2	2	2	2	1	1	2	2	2		2	2	2	46	2	2	20
1623	2	A169	2013	1	2	3	335	1	1	1	1	2	2	1	1	1	2	1		1	2	2	44	2	1	20
1624	2	A169	2011	2	1	1	338	2	6	1	2	2	2	1	1	2	2	12		2	1	1	44	2	1	20
1625	2	A169	2009	2	1	4	0	1	1	1	2	2	2	1	3	2	2	2		2	2	1	40	2	2	20
1626	2	A169	2010	1	2	3	335	1	1	1	1	2	2	0	2	1	1	1		1	1	2	43	2	1	1
1627	2	A169	2012	2	1	1	335	3	1	1	2	2	2	0	2	2	2	2		2	1	1	42	2	1	20
1628	2	A169	2013	1	4	2	335	1	1	1	2	2	2	0	2	2	2	1		1	1	2	40	2	1	20
1629	2	A169	2013	2	4	3	335	3	1	1	1	2	2	1	1	2	1	2		2	2	2	29	2	1	20
1630	2	A169	2009	1	2	3	335	1	1	1	1	2	2	1	3	1	1	1		1	1	2	42	2	1	1
1631	2	A169	2011	2	1	3	335	1	1	1	1	2	2	1	1	2	2	2		2	2	1	45	2	1	20
1632	2	A169	2013	2	4	3	338	1	1	1	2	2	2	1	3	2	2	2		2	2	2	39	2	1	20
1633	2	A169	2012	5	1	3	0	1	1	1	1	2	2	1	1	1	1	5		5	1	1	34	2	1	1
1634	2	A169	2011	1	1	3	341	2	1	1	2	2	2	0	3	2	2	1		1	1	1	34	2	1	20
1635	2	A169	2009	2	2	9	339	1	1	1	2	2	2	3	3	2	2	2		2	2	2	26	2	9	20
1636	2	A169	2012	1	1	6	335	2	1	1	1	2	2	3	3	2	2			1	1	1	41	2	2	20
1637	2	A169	2011	2	1	1	339	1	1	1	2	2	2	0	2	1	1	2		2	2	1	22	2	1	1
1638	2	A169	2013	2	1	3	337	1	1	1	2	2	2	1	1	1	1	2		2	2	1	31	2	1	1
1639	2	A169	2012	2	2	2	341	3	1	1	2	2	2	0	1	1	2	2		2	2	2	31	2	1	20
1640	2	A169	2010	2	1	4	0	1	1	1	2	2	2	3	3	2	2	2		2	2	1	37	2	2	20
1641	2	A169	2012	2	1	1	339	1	1	1	1	2	2	1	1	2	1	2		2	1	1	37	2	1	20
1642	2	A169	2012	2	1	1	342	1	1	1	2	2	2	0	2	2	2	2		2	1	1	46	2	1	20
1643	2	A169	2012	2	4	1	338	3	2	1	2	2	2	0	2	1	1	2		2	1	2	32	1	1	1
1644	2	A169	2010	2	2	3	335	1	1	1	2	2	2	0	2	2	2	2		2	1	2	40	2	1	20
1645	2	A169	2010	1	2	1	342	1	1	1	2	2	2	3	3	2	2	1		1	2	2	29	2	1	20
1646	2	A169	2012	2	2	5	341	3	1	1	1	2	2	0	2	1	1	2		2	1	2	46	2	2	1
1647	2	A169	2013	2	1	2	335	1	1	1	1	2	2	1	1	2	2	2		2	1	1	40	2	1	20
1648	2	A169	2009	1	2	7	341	1	1	1	2	2	2	1	3	2	2	12		1	2	2	37	2	0	20
1649	2	A169	2012	2	1	6	336	1	1	1	2	2	2	1	1	2	2	2		2	2	1	28	2	2	20
1650	2	A169	2012	1	4	1	341	1	1	1	1	1	2	0	2	1	1	1		1	1	2	44	2	1	1
1651	2	A169	2011	2	1	3	335	3	1	1	1	2	1	1	1	1	2	2		2	1	1	33	2	1	20
1652	2	A169	2011	2	2	2	338	1	1	1	2	2	2	1	1	2	1	2		2	1	2	44	2	1	20
1653	2	A169	2011	5	1	3	341	1	1	1	2	2	2	0	3	2	2	5		5	2	1	31	2	1	20
1654	2	A169	2012	2	4	5	341	1	1	1	1	2	2	1	1	1	1	2		2	1	2	31	2	2	1
1655	2	A169	2011	2	1	5	338	1	1	1	2	2	2	1	1	2	2	2		2	1	1	21	2	2	20
1656	2	A169	2009	1	2	3	336	2	1	1	2	2	2	1	1	2	1	1		1	2	2	40	2	1	20
1657	2	A169	2012	2	1	1	341	1	1	1	1	2	1	1	1	2	1	2		2	1	1	37	2	1	20
1658	2	A169	2011	7	1	3	0	2	1	1	1	2	2	1	1	2	2	13		7	1	1	53	2	1	20
1659	2	A169	2011	1	1	2	337	1	1	1	2	1	2	0	2	2	2	1		1	1	1	37	2	1	20
1660	2	A169	2013	5	4	3	0	1	1	1	1	2	2	1	3	1	2	13		5	2	2	34	2	1	20
1661	2	A169	2011	5	2	2	335	2	1	1	2	2	2	1	1	1	2	5		5	1	2	42	2	1	20
1662	2	A169	2010	1	1	3	337	1	1	1	2	2	2	0	2	2	2	12		1	2	1	35	2	1	20
1663	2	A169	2013	1	1	4	337	1	1	1	1	2	2	0	3	2	2	1		1	1	1	41	2	2	20
1664	2	A169	2012	1	2	3	339	2	1	1	2	2	2	1	1	2	2	1		1	2	2	29	2	1	20
1665	2	A169	2011	2	1	3	338	1	1	1	2	2	2	0	3	2	2	2		2	2	1	26	2	1	20
1666	2	A169	2010	2	1	4	335	1	1	1	1	2	2	1	1	2	2	2		2	1	1	35	2	2	20
1667	2	A169	2012	2	3	9	338	1	1	1	2	2	2	1	2	2	2	2		2	1	2	51	2	9	20
1668	2	A169	2011	1	1	6	341	1	1	1	2	2	2	0	3	2	2	1		1	2	1	35	2	2	20
1669	2	A169	2012	2	2	3	337	3	9	1	2	2	2	1	3	2	2	2		2	2	2	30	99	1	20
1670	2	A169	2011	5	1	6	337	1	1	1	2	2	2	0	2	2	2	6		5	1	1	33	2	2	20
1671	2	A169	2012	1	1	3	337	2	1	1	2	2	2	1	1	2	2	1		1	2	1	15	2	1	20
1672	2	A169	2009	1	2	0	335	2	1	1	1	1	2	0	1	2	2	1		1	1	2	60	2	1	20
1673	2	A169	2011	2	1	4	341	3	1	1	2	2	2	1	1	1	2	2		2	2	1	23	2	2	20
1674	2	A169	2009	2	2	3	335	2	1	1	1	2	2	1	1	1	2	2		2	2	2	45	2	1	20
1675	2	A169	2009	1	1	3	337	1	1	1	2	2	2	1	1	2	2	1		1	1	1	46	2	1	20
1676	2	A169	2011	1	1	3	339	1	1	1	2	2	2	1	1	2	2	1		1	2	1	45	2	1	20
1677	2	A169	2011	1	1	3	338	1	1	1	2	2	2	0	2	2	2	1		1	2	1	24	2	1	20
1678	2	A169	2013	7	2	4	337	3	1	1	2	2	2	1	1	2	2	13		7	1	2	38	2	2	20
1679	2	A169	2012	1	1	7	341	1	1	1	2	2	2	0	2	2	2	1		1	1	1	26	2	0	20
1680	2	A169	2010	1	1	4	339	1	1	1	2	2	2	1	1	2	2	12		1	2	1	39	2	2	20
1681	2	A169	2011	1	1	1	336	1	1	1	1	2	2	1	2	1	2	12		1	1	1	41	2	1	20
1682	2	A169	2012	2	1	3	338	1	1	1	1	2	2	1	1	2	1	2		2	2	1	33	2	1	20
1683	2	A169	2009	1	1	3	337	1	1	1	2	2	2	1	3	2	2	1		1	2	1	37	2	1	20
1684	2	A169	2013	1	1	4	338	1	1	2	2	2	2	1	1	2	2	1		1	2	1	43	2	2	20
1685	2	A169	2010	1	1	4	337	1	2	1	1	2	2	1	1	2	2	1		1	1	1	57	1	2	20
1686	2	A169	2011	1	2	5	337	1	1	1	1	2	2	0	2	2	2	12		1	1	2	45	2	2	20
1687	2	A169	2009	2	1	1	341	1	2	1	2	2	2	0	2	2	2	2		2	1	1	48	1	1	20
1688	2	A169	2009	2	1	5	342	3	1	1	2	2	2	1	1	2	2	2		2	2	1	31	2	2	20
1689	2	A169	2011	2	1	4	339	2	2	1	2	2	2	1	3	1	2	2		2	1	1	50	1	2	20
1690	2	A169	2010	1	1	1	335	1	1	1	2	2	2	1	1	2	2	11		1	1	1	16	2	1	20
1691	2	A169	2009	1	1	8	335	1	1	1	2	2	1	1	1	1	1	1		1	1	1	51	2	0	1
1692	2	A169	2010	1	1	1	341	2	1	1	1	2	2	1	2	1	2	1		1	2	1	19	2	1	20
1693	2	A169	2013	2	1	4	338	2	1	1	1	2	2	3	3	2	2	2		2	1	1	51	2	2	20
1694	2	A169	2010	1	1	3	0	1	1	1	2	2	2	0	2	2	2	12		1	2	1	30	2	1	20
1695	2	A169	2011	5	1	3	0	2	1	1	1	2	2	0	2	2	2	5		5	1	1	53	2	1	20
1696	2	A169	2012	1	1	3	341	2	1	1	2	2	2	0	1	2	2		1	1	1	1	46	2	1	20
1697	2	A169	2009	1	1	1	335	2	1	1	1	2	2	1	1	2	1	1		1	1	1	51	2	1	20
1698	2	A169	2011	2	1	3	339	3	1	1	2	2	2	1	1	2	2	2		2	2	1	33	2	1	20
1699	2	A169	2011	5	1	3	336	1	1	1	2	2	2	0	2	2	2	6		5	1	1	37	2	1	20
1700	2	A169	2012	1	1	0	336	1	1	1	2	2	1	0	2	2	2	1		1	1	1	36	2	1	20
1701	2	A169	2011	1	1	2	338	1	1	1	1	2	2	1	1	2	2	12		1	2	1	31	2	1	20
1702	2	A169	2011	2	1	3	335	1	1	1	2	2	2	1	1	2	2	2		2	2	1	29	2	1	20
1703	2	A169	2012	2	1	3	335	3	1	1	2	2	2	1	1	2	2	2		2	2	1	24	2	1	20
1704	2	A169	2009	1	1	5	338	2	2	1	1	2	2	1	1	1	1	12		1	1	1	35	1	2	1
1705	2	A169	2013	2	1	1	0	1	1	1	2	2	2	1	1	2	2	2		2	1	1	34	2	1	20
1706	2	A169	2010	1	1	4	341	1	1	1	2	2	2	1	1	2	2	1		1	2	1	31	2	2	20
1707	2	A169	2013	2	2	3	339	1	1	1	2	2	2	0	2	2	2	2		2	1	2	56	2	1	20
1708	2	A169	2013	2	2	3	339	3	1	1	2	2	2	1	1	2	2	2		2	1	2	35	2	1	20
1709	2	A169	2012	1	1	3	338	1	1	1	2	2	2	1	1	2	2	12		1	2	1	44	2	1	20
1710	2	A169	2010	1	2	4	342	1	1	1	2	2	2	1	1	2	2	1		1	1	2	33	2	2	20
1711	2	A169	2012	2	1	3	338	2	1	1	2	2	2	1	1	2	2	2		2	2	1	31	2	1	20
1712	2	A169	2009	1	2	3	0	1	1	1	2	2	2	1	2	2	2		11	1	2	2	23	2	1	20
1713	2	A169	2013	2	2	3	335	3	1	1	2	2	2	3	3	1	1	2		2	1	2	48	2	1	1
1714	2	A169	2011	2	1	6	335	1	1	1	2	2	2	0	2	2	2	2		2	1	1	34	2	2	20
1715	2	A169	2010	1	1	3	341	2	1	1	2	2	2	0	2	2	2	1		1	2	1	32	2	1	20
1716	2	A169	2011	2	1	3	338	1	1	1	1	2	2	1	3	2	2	2		2	1	1	49	2	1	20
1717	2	A169	2011	2	2	2	338	1	1	1	1	2	2	1	1	2	2	2		2	1	2	52	2	1	20
1718	2	A169	2013	2	2	3	342	2	1	1	2	2	2	1	3	1	2	2		2	1	2	41	2	1	20
1719	2	A169	2009	7	2	0	338	3	1	1	1	2	2	1	3	2	2	11		7	1	2	48	2	1	20
1720	2	A169	2009	5	1	3	338	2	1	1	1	2	2	0	2	1	2	6		5	1	1	47	2	1	20
1721	2	A169	2012	1	1	3	341	1	1	1	2	2	2	1	1	2	1	1		1	1	1	29	2	1	20
1722	2	A169	2009	2	2	2	341	1	1	1	1	2	2	0	2	2	2	2		2	1	2	39	2	1	20
1723	2	A169	2013	2	2	3	342	1	1	1	1	2	2	0	2	2	2			2	1	2	49	2	1	20
1724	2	A169	2011	2	2	3	338	3	1	1	1	2	2	0	2	2	2	2		2	1	2	37	2	1	20
1725	2	A169	2010	2	4	2	335	3	1	1	1	1	2	1	3	1	2	2		2	2	2	40	2	1	20
1726	2	A169	2013	2	2	3	339	3	1	1	1	2	2	0	1	1	1	2		2	1	2	37	2	1	1
1727	2	A169	2010	2	4	3	339	3	1	1	2	2	2	1	2	2	2	2		2	1	2	32	2	1	20
1728	2	A169	2011	2	1	1	335	3	1	1	1	1	2	0	2	1	1	2		2	1	1	34	2	1	1
1729	2	A169	2013	2	1	3	338	2	1	1	2	2	2	1	1	1	2	2		2	1	1	50	2	1	20
1730	2	A169	2009	2	4	4	339	3	1	1	2	2	2	1	1	2	2	2		2	1	2	29	2	2	20
1731	2	A169	2012	1	1	2	341	1	1	1	2	2	2	0	2	2	2	1		1	1	1	30	2	1	20
1732	2	A169	2012	1	1	6	342	1	1	1	2	2	2	1	1	2	2	1		1	1	1	54	2	2	20
1733	2	A169	2012	1	2	3	339	3	1	1	1	2	2	3	3	1	1	1		1	2	2	29	2	1	1
1734	2	A169	2010	1	1	2	0	1	2	1	2	2	2	1	3	2	2	9		1	2	1	35	1	1	20
1735	2	A169	2009	2	2	3	338	1	1	1	1	2	2	1	2	2	2	2		2	2	2	24	2	1	20
1736	2	A169	2009	1	2	5	338	1	1	1	2	2	2	1	3	2	2	1		1	1	2	29	2	2	20
1737	2	A169	2009	1	1	5	338	1	1	1	2	2	2	1	1	2	2	1		1	1	1	23	2	2	20
1738	2	A169	2010	2	2	9	335	2	6	1	2	2	1	0	2	2	2	2		2	2	2	40	2	9	20
1739	2	A169	2011	1	1	3	337	3	1	1	1	2	2	0	2	2	2	1		1	1	1	47	2	1	20
1740	2	A169	2012	1	2	3	337	1	2	1	1	2	2	1	3	2	2	1		1	1	2	36	1	1	20
1741	2	A169	2012	7	2	3	0	1	1	1	2	2	2	0	1	1	2	13		7	2	2	17	2	1	20
1742	2	A169	2010	2	2	3	341	2	1	1	2	2	2	0	2	2	2	2		2	2	2	32	2	1	20
1743	2	A169	2013	2	1	6	337	1	1	1	2	2	2	1	1	1	1	2		2	1	1	37	2	2	1
1744	2	A169	2012	1	2	9	341	1	1	1	1	2	2	1	1	1	1	1		1	1	2	37	2	9	1
1745	2	A169	2009	1	1	4	0	1	1	1	1	1	2	1	3	2	2	12		1	1	1	39	2	2	20
1746	2	A169	2012	2	1	6	338	1	1	1	2	2	2	1	1	2	2	2		2	1	1	26	2	2	20
1747	2	A169	2011	1	1	3	338	2	1	1	2	2	2	3	3	2	2	1		1	1	1	57	2	1	20
1748	2	A169	2010	2	1	3	336	3	1	1	2	2	2	0	2	1	2	2		2	2	1	27	2	1	20
1749	2	A169	2012	2	2	9	335	1	1	1	1	2	2	1	3	1	2	2		2	2	2	45	2	9	20
1750	2	A169	2009	2	2	4	339	1	1	1	2	2	2	0	2	2	2	2		2	2	2	43	2	2	20
1751	2	A169	2010	1	1	2	341	1	1	1	2	2	2	0	2	2	2	1		1	2	1	39	2	1	20
1752	2	A169	2010	1	1	3	337	1	1	1	1	2	2	1	1	2	2	12		1	1	1	28	2	1	20
1753	2	A169	2010	7	2	3	335	2	1	1	1	2	2	1	1	1	2	13		7	1	2	48	2	1	20
1754	2	A169	2012	1	1	3	0	1	1	1	2	2	2	1	1	2	2	1		1	1	1	36	2	1	20
1755	2	A169	2009	1	1	3	339	1	1	1	2	2	2	1	2	1	2	11		1	1	1	17	2	1	20
1756	2	A169	2010	2	2	3	338	2	1	1	2	2	1	0	3	1	1	2		2	1	2	38	2	1	1
1757	2	A169	2010	2	1	0	338	2	6	1	1	2	2	0	2	1	9	2		2	1	1	43	2	1	990
1758	2	A169	2010	1	2	4	341	2	1	1	2	2	2	1	1	2	2	1		1	2	2	38	2	2	20
1759	2	A169	2011	2	2	6	0	3	1	1	1	2	2	3	3	2	2	2		2	1	2	47	2	2	20
1760	2	A169	2011	2	2	1	335	3	1	1	2	2	2	0	2	2	2	2		2	1	2	49	2	1	20
1761	2	A169	2011	1	4	1	335	3	1	1	2	2	2	1	1	2	2	12		1	2	2	51	2	1	20
1762	2	A169	2011	2	1	3	337	3	6	1	1	2	2	1	1	1	1	2		2	1	1	32	2	1	1
1763	2	A169	2011	2	1	5	339	3	1	1	1	2	2	1	1	1	1	2		2	2	1	37	2	2	1
1764	2	A169	2013	#NULL!	1	6	338	1	1	1	2	2	2	1	1	2	2	12		#NULL!	2	1	47	2	2	20
1765	2	A169	2012	#NULL!	1	3	341	1	2	1	2	2	2	0	2	1	1	12		#NULL!	1	1	35	1	1	1
1766	2	A169	2013	#NULL!	1	6	338	1	1	1	2	2	2	1	2	2	2	12		#NULL!	1	1	22	2	2	20
1767	2	A169	2013	#NULL!	2	3	342	1	1	1	2	2	2	1	1	2	2			#NULL!	2	2	26	2	1	20
1768	2	A169	2013	7	4	1	338	1	1	1	2	2	2	1	2	2	2	13		7	2	2	20	2	1	20
1769	2	A169	2013	2	2	3	338	1	1	1	2	2	2	1	1	2	2	2		2	2	2	20	2	1	20
1770	2	A169	2012	4	1	3	339	1	1	1	2	2	2	3	3	2	2			4	1	1	50	2	1	20
1771	2	A169	2013	4	1	9	336	1	1	1	2	2	2	1	3	2	2			4	1	1	33	2	9	20
1772	2	A169	2013	4	2	9	337	1	1	1	2	2	2	1	1	2	2	4		4	2	2	22	2	9	20
1773	2	A169	2013	2	1	4	336	3	6	1	2	2	2	3	3	1	1		2	2	2	1	27	2	2	1
1774	2	A169	2012	4	1	3	337	3	1	1	2	2	2	0	2	2	2	4		4	1	1	39	2	1	20
1775	2	A169	2012	4	2	9	0	1	1	1	2	2	2	1	1	2	2	4		4	2	2	48	2	9	20
1776	2	A169	2011	1	1	3	337	2	1	1	2	2	1	1	1	2	2	1		1	1	1	49	2	1	20
1777	2	A169	2011	4	1	3	336	1	1	1	1	2	2	1	1	2	2	4		4	1	1	35	2	1	20
1778	2	A169	2010	2	2	1	335	2	1	1	1	2	2	1	3	1	1	2		2	1	2	33	2	1	1
1779	2	A169	2011	1	2	6	341	1	1	2	2	2	2	0	2	2	2	1		1	1	2	56	2	2	20
1780	2	A169	2012	2	1	3	338	1	1	1	2	2	2	0	2	2	2	2		2	2	1	36	2	1	20
1781	2	A169	2009	4	1	9	335	1	1	1	2	2	2	1	3	1	2	4		4	2	1	51	2	9	20
1782	2	A169	2013	4	2	9	341	3	1	1	2	2	2	1	2	2	2	4		4	1	2	45	2	9	20
1783	2	A169	2013	4	1	99	338	1	1	1	2	2	2	3	3	1	1	4		4	1	1	50	2	9	1
1784	2	A169	2012	4	1	2	339	3	1	1	2	2	2	1	1	2	2	4		4	2	1	37	2	1	20
1785	2	A169	2012	4	1	1	335	1	1	2	2	2	2	1	3	2	2	4		4	2	1	52	2	1	20
1786	2	A169	2011	4	1	9	336	2	1	1	1	2	2	3	3	2	2	4		4	1	1	30	2	9	20
1787	2	A169	2011	4	1	9	342	1	1	1	2	2	2	3	3	2	2	4		4	1	1	46	2	9	20
1788	2	A169	2011	4	1	3	339	3	9	1	2	2	#NULL!	3	3	2	2	4		4	1	1	49	99	1	20
1789	2	A169	2011	4	1	9	338	1	9	1	2	2	2	3	3	2	2	4		4	1	1	51	99	9	20
1790	2	A169	2011	4	2	99	339	1	9	1	2	2	2	3	3	2	2	4		4	2	2	22	99	9	20
1791	2	A169	2011	4	4	3	342	2	1	1	2	2	2	3	3	2	2	4		4	2	2	44	2	1	20
1792	2	A169	2011	4	2	99	338	1	2	1	2	2	2	3	3	2	2	4		4	2	2	51	1	9	20
1793	2	A169	2011	4	1	3	0	1	1	1	2	2	2	1	1	2	2	4		4	1	1	39	2	1	20
1794	2	A169	2011	4	2	4	341	2	9	1	2	2	2	3	3	2	2	4		4	1	2	49	99	2	20
1795	2	A169	2009	4	2	3	338	3	1	1	2	2	2	1	1	2	2	4		4	1	2	30	2	1	20
1796	2	A169	2011	4	1	3	335	1	1	1	2	2	2	1	3	2	2	4		4	1	1	32	2	1	20
1797	2	A169	2012	4	2	9	338	2	1	1	2	2	2	3	3	2	2	4		4	1	2	56	2	9	20
1798	2	A169	2011	4	1	3	341	2	1	1	2	2	2	0	3	2	2	4		4	1	1	27	2	1	20
1799	2	A169	2011	4	2	3	341	3	2	1	2	2	2	1	3	2	2	4		4	1	2	37	1	1	20
1800	2	A169	2011	4	1	1	339	3	1	1	2	2	2	1	3	2	2	4		4	1	1	29	2	1	20
1801	2	A169	2011	4	1	2	338	3	2	1	2	2	2	3	3	2	2	4		4	1	1	34	1	1	20
1802	2	A169	2011	4	1	1	335	2	1	1	2	2	2	3	3	2	2	4		4	1	1	31	2	1	20
1803	2	A169	2010	3	1	3	341	1	1	1	1	2	2	3	3	2	2	3		3	2	1	45	2	1	20
1804	2	A169	2013	4	1	3	335	3	1	1	1	2	2	1	1	2	2	4		4	1	1	29	2	1	20
1805	2	A169	2013	4	1	6	338	3	1	1	1	2	2	1	3	2	2	4		4	1	1	47	2	2	20
1806	2	A169	2011	4	1	2	342	3	9	1	2	2	2	3	3	2	2	4		4	1	1	54	99	1	20
1807	2	A169	2011	4	4	2	0	3	1	1	2	2	2	3	3	2	2	4		4	1	2	38	2	1	20
1808	2	A169	2011	4	2	1	341	2	1	1	2	2	2	3	3	2	2	4		4	2	2	55	2	1	20
1809	2	A169	2013	4	1	0	339	2	1	1	2	2	2	3	3	2	2	4		4	1	1	30	2	1	20
1810	2	A169	2011	4	2	99	0	3	1	1	2	2	2	3	3	2	2	4		4	2	2	40	2	9	20
1811	2	A169	2013	4	1	3	342	3	1	1	1	2	2	1	3	2	2	4		4	1	1	35	2	1	20
1812	2	A169	2013	4	2	4	339	1	1	1	1	2	2	0	3	2	2	4		4	1	2	43	2	2	20
1813	2	A169	2012	4	1	0	341	2	1	1	2	2	2	3	3	2	2	4		4	1	1	34	2	1	20
1814	2	A169	2010	3	1	3	341	2	1	1	2	2	2	1	3	2	2	3		3	2	1	42	2	1	20
1815	2	A169	2009	4	1	0	335	1	9	1	2	2	2	1	3	2	2	4		4	1	1	40	99	1	20
1816	2	A169	2010	4	1	2	337	3	1	1	2	2	2	1	3	1	2	4		4	2	1	43	2	1	20
1817	2	A169	2012	4	1	9	342	1	1	2	2	2	2	1	1	2	2	4		4	1	1	32	2	9	20
1818	2	A169	2012	4	2	3	336	1	1	1	2	2	2	3	3	2	2	4		4	2	2	44	2	1	20
1819	2	A169	2013	4	1	4	335	1	1	1	2	2	2	3	3	1	1	3		4	2	1	56	2	2	1
1820	2	A169	2011	4	1	9	341	1	1	1	1	2	2	0	2	1	2	4		4	1	1	49	2	9	20
1821	2	A169	2013	4	1	99	341	1	1	1	2	2	2	1	1	2	2	4		4	2	1	19	2	9	20
1822	2	A169	2009	4	2	3	337	1	1	1	2	2	2	1	2	2	2	4		4	1	2	47	2	1	20
1823	2	A169	2013	4	1	3	339	1	1	1	2	2	2	1	3	2	2	4		4	1	1	32	2	1	20
1824	2	A169	2012	4	1	3	339	1	1	2	2	2	2	1	3	2	2	4		4	2	1	23	2	1	20
1825	2	A169	2012	4	1	3	335	1	3	1	2	2	2	3	3	2	2	4		4	1	1	51	2	1	20
1826	2	A169	2012	4	4	2	341	1	1	1	2	2	2	1	3	2	2	4		4	1	2	49	2	1	20
1827	2	A169	2011	4	1	4	337	1	1	1	1	1	2	1	3	2	2	4		4	1	1	44	2	2	20
1828	2	A169	2011	4	2	3	341	1	1	1	2	2	2	1	1	2	2	4		4	1	2	45	2	1	20
1829	2	A169	2010	4	2	3	341	1	1	1	1	2	2	1	1	2	2	4		4	1	2	57	2	1	20
1830	2	A169	2009	4	1	4	341	1	2	1	2	2	2	1	2	2	2	4		4	1	1	29	1	2	20
1831	2	A169	2012	4	1	9	342	1	1	1	1	2	2	1	1	2	2	4		4	2	1	32	2	9	20
1832	2	A169	2012	4	1	3	342	1	1	1	2	2	2	1	1	2	2	4		4	1	1	51	2	1	20
1833	2	A169	2011	4	1	5	0	2	1	1	2	2	2	1	3	2	2	4		4	2	1	46	2	2	20
1834	2	A169	2010	4	1	9	339	1	1	1	1	2	1	1	1	2	2	4		4	2	1	39	2	9	20
1835	2	A169	2010	4	4	2	341	1	1	1	2	2	2	0	1	2	2	4		4	1	2	50	2	1	20
1836	2	A169	2010	3	2	9	341	1	1	1	2	2	2	0	3	2	2	3		3	1	2	51	2	9	20
1837	2	A169	2011	4	1	3	336	1	1	1	2	2	2	3	3	2	2	4		4	1	1	38	2	1	20
1838	2	A169	2010	4	2	3	338	1	1	1	2	2	2	0	2	2	2	4		4	2	2	23	2	1	20
1839	2	A169	2011	4	1	3	337	1	1	1	2	2	2	0	2	2	2	4		4	1	1	51	2	1	20
1840	2	A169	2013	4	2	3	338	2	1	1	2	2	2	3	3	2	2	4		4	2	2	44	2	1	20
1841	2	A169	2013	4	1	4	338	1	1	1	2	2	2	3	3	2	2	4		4	1	1	47	2	2	20
1842	2	A169	2012	4	1	3	335	1	1	1	2	2	2	1	1	2	2	4		4	1	1	28	2	1	20
1843	2	A169	2010	4	1	4	336	1	1	1	2	2	2	3	3	2	2	4		4	2	1	53	2	2	20
1844	2	A169	2009	4	1	4	335	2	1	1	2	2	2	0	2	2	2	4		4	1	1	45	2	2	20
1845	2	A169	2013	4	1	0	337	1	1	1	2	2	2	0	3	2	2	4		4	1	1	26	2	1	20
1846	2	A169	2009	4	1	2	338	3	1	1	2	2	2	0	3	2	2	4		4	2	1	42	2	1	20
1847	2	A169	2010	4	2	4	341	1	1	1	2	2	2	0	3	2	2	4		4	1	2	44	2	2	20
1848	2	A169	2011	4	2	5	0	1	1	1	2	2	2	1	1	2	2	4		4	1	2	32	2	2	20
1849	2	A169	2012	4	2	1	341	3	1	1	2	2	2	1	3	2	2	4		4	2	2	22	2	1	20
1850	2	A169	2010	4	1	3	0	1	1	1	1	2	2	1	1	2	2	4		4	1	1	31	2	1	20
1851	2	A169	2012	4	1	2	341	1	2	2	2	2	2	1	1	2	2	4		4	1	1	24	1	1	20
1852	2	A169	2011	3	1	3	341	1	1	1	2	2	2	0	2	2	2	3		3	1	1	41	2	1	20
1853	2	A169	2010	4	1	3	337	1	1	1	1	2	1	1	2	1	2	4		4	1	1	52	2	1	20
1854	2	A169	2010	3	2	3	337	1	1	2	2	2	2	1	1	2	2	3		3	2	2	23	2	1	20
1855	2	A169	2009	4	1	3	341	2	1	1	9	9	9	0	3	2	2	4		4	1	1	39	2	1	20
1856	2	A169	2009	4	2	3	0	1	1	2	1	2	2	0	2	2	2	4		4	1	2	30	2	1	20
1857	2	A169	2013	4	1	4	335	1	1	1	2	2	2	0	2	2	2	4		4	2	1	39	2	2	20
1858	2	A169	2013	4	1	3	335	3	1	1	1	2	2	0	2	1	1	4		4	1	1	27	2	1	1
1859	2	A169	2009	3	2	0	342	1	1	1	2	2	2	1	3	1	2	3		3	2	2	59	2	1	20
1860	2	A169	2012	4	2	9	0	1	1	1	2	2	2	1	1	2	2	4		4	1	2	53	2	9	20
1861	2	A169	2011	4	2	0	0	1	1	1	2	1	2	1	2	1	2	4		4	2	2	72	2	1	20
1862	2	A169	2009	4	1	3	338	1	1	1	1	2	2	1	3	2	2	4		4	1	1	34	2	1	20
1863	2	A169	2013	4	1	4	341	3	1	1	1	2	2	0	2	2	2	4		4	1	1	44	2	2	20
1864	2	A169	2009	4	4	3	335	2	1	1	1	2	2	0	2	2	2	4		4	1	2	44	2	1	20
1865	2	A169	2010	4	2	3	335	1	1	1	2	2	2	3	1	2	2	4		4	2	2	34	2	1	20
1866	2	A169	2009	4	1	3	335	1	1	1	1	2	2	1	3	1	2	4		4	1	1	39	2	1	20
1867	2	A169	2012	4	2	3	335	1	1	1	1	1	2	3	3	2	2	4		4	2	2	45	2	1	20
1868	2	A169	2013	4	2	4	338	1	1	1	2	2	1	3	3	2	2			4	2	2	42	2	2	20
1869	2	A169	2012	4	2	9	0	1	1	1	1	2	2	1	1	2	2	4		4	1	2	37	2	9	20
1870	2	A169	2011	4	1	4	0	1	1	1	2	2	2	0	3	2	2	4		4	1	1	58	2	2	20
1871	2	A169	2011	4	2	1	339	3	1	1	2	2	2	1	1	2	2	4		4	1	2	28	2	1	20
1872	2	A169	2010	4	2	3	335	1	1	2	2	2	2	1	3	2	2	4		4	1	2	53	2	1	20
1873	2	A169	2009	4	2	3	337	1	1	1	2	2	2	1	2	2	2	4		4	1	2	24	2	1	20
1874	2	A169	2009	4	1	4	0	1	1	1	2	2	2	1	1	2	2			4	2	1	28	2	2	20
1875	2	A169	2011	4	2	3	342	2	1	1	2	2	2	3	3	2	2	4		4	2	2	35	2	1	20
1876	2	A169	2011	4	1	5	337	1	1	1	2	2	2	3	3	2	2	4		4	1	1	27	2	2	20
1877	2	A169	2011	4	1	8	335	1	1	1	2	2	2	0	2	2	2	4		4	1	1	46	2	0	20
1878	2	A169	2011	4	2	4	338	1	1	1	2	2	2	1	1	2	2	4		4	1	2	40	2	2	20
1879	2	A169	2010	4	4	4	336	1	1	1	1	2	2	1	3	2	2	4		4	2	2	39	2	2	20
1880	2	A169	2012	4	2	1	341	1	2	1	2	2	2	1	1	2	2	4		4	1	2	44	1	1	20
1881	2	A169	2011	4	2	1	342	2	1	1	1	2	2	3	3	2	2	4		4	2	2	41	2	1	20
1882	2	A169	2009	3	1	3	338	3	1	1	2	2	2	0	2	2	2		3	3	2	1	26	2	1	20
1883	2	A169	2010	4	1	5	337	1	1	1	2	2	2	3	3	2	2	4		4	2	1	79	2	2	20
1884	2	A169	2011	4	1	4	336	1	1	1	2	2	2	0	2	2	2	4		4	2	1	40	2	2	20
1885	2	A169	2011	4	1	4	338	3	1	1	1	2	2	3	3	2	2	4		4	1	1	42	2	2	20
1886	2	A169	2011	4	1	3	339	1	1	1	2	2	2	1	1	2	2	4		4	1	1	51	2	1	20
1887	2	A169	2012	4	1	4	335	1	1	1	2	2	2	0	2	2	2	4		4	2	1	41	2	2	20
1888	2	A169	2010	4	1	3	338	1	1	1	2	2	2	0	2	2	2	4		4	1	1	55	2	1	20
1889	2	A169	2010	4	4	3	338	1	1	1	2	2	2	3	3	2	2	4		4	2	2	22	2	1	20
1890	2	A169	2013	4	1	3	337	1	1	1	2	2	2	1	2	2	2			4	1	1	53	2	1	20
1891	2	A169	2013	4	1	2	335	2	1	1	1	2	2	1	1	2	2	4		4	1	1	49	2	1	20
1892	2	A169	2012	4	2	1	341	1	1	1	2	2	2	1	3	2	2	4		4	1	2	35	2	1	20
1893	2	A169	2011	4	4	6	337	1	1	9	1	2	2	0	3	2	2	4		4	1	2	65	2	2	20
1894	2	A169	2013	4	4	3	335	1	1	1	1	2	2	1	1	2	2	4		4	2	2	33	2	1	20
1895	2	A169	2011	4	2	1	335	1	1	1	2	2	2	1	1	1	1	4		4	1	2	29	2	1	1
1896	2	A169	2010	3	2	4	337	1	1	2	2	2	2	1	1	2	2	3		3	1	2	34	2	2	20
1897	2	A169	2009	4	2	1	338	1	1	1	2	2	2	1	1	1	2	4		4	1	2	23	2	1	20
1898	2	A169	2009	4	1	3	337	1	1	1	2	2	2	3	3	2	2			4	1	1	31	2	1	20
1899	2	A169	2010	4	2	5	337	1	1	1	2	2	2	0	2	2	2	4		4	1	2	54	2	2	20
1900	2	A169	2011	4	1	3	339	1	1	1	2	2	2	0	2	2	2	4		4	1	1	46	2	1	20
1901	2	A169	2010	3	1	1	335	1	1	2	2	2	2	1	3	2	2	3		3	1	1	44	2	1	20
1902	2	A169	2009	4	1	4	341	1	2	1	2	2	2	0	2	2	2	4		4	1	1	43	1	2	20
1903	2	A169	2012	4	1	3	336	1	1	1	2	2	2	1	1	2	2	4		4	1	1	29	2	1	20
1904	2	A169	2009	4	1	3	342	1	1	1	2	2	2	3	3	2	2		4	4	2	1	51	2	1	20
1905	2	A169	2010	4	1	3	338	1	1	1	2	2	2	0	2	2	2	4		4	2	1	49	2	1	20
1906	2	A169	2010	4	1	2	341	1	1	1	2	1	2	1	3	2	2	4		4	1	1	41	2	1	20
1907	2	A169	2010	4	1	4	0	1	1	1	2	2	2	1	1	2	2	4		4	1	1	40	2	2	20
1908	2	A169	2012	4	2	3	338	3	1	1	2	2	2	0	3	2	2	4		4	2	2	29	2	1	20
1909	2	A169	2010	4	2	9	335	1	1	1	2	2	2	1	1	2	2	4		4	1	2	26	2	9	20
1910	2	A169	2013	4	1	4	338	1	1	1	2	1	2	0	1	2	2	4		4	1	1	36	2	2	20
1911	2	A169	2009	3	1	5	336	1	1	1	2	2	2	0	3	2	2	3		3	1	1	33	2	2	20
1912	2	A169	2010	4	2	3	337	1	1	1	1	2	2	1	2	2	2	4		4	2	2	42	2	1	20
1913	2	A169	2009	4	2	3	338	1	1	1	2	2	2	1	3	2	2	4		4	1	2	51	2	1	20
1914	2	A169	2009	4	2	9	339	1	1	1	2	2	2	0	2	2	2	4		4	1	2	54	2	9	20
1915	2	A169	2009	3	4	3	338	1	1	1	1	2	2	0	2	1	2	3		3	2	2	45	2	1	20
1916	2	A169	2013	4	2	9	341	1	1	1	2	2	2	1	3	2	2	4		4	2	2	46	2	9	20
1917	2	A169	2013	4	1	1	336	5	1	1	2	2	2	1	1	2	2	4		4	1	1	55	2	1	20
1918	2	A169	2011	4	1	9	335	1	1	1	2	2	2	1	1	2	2	4		4	1	1	40	2	9	20
1919	2	A169	2010	4	1	3	338	1	1	1	2	2	2	0	3	2	2	4		4	1	1	60	2	1	20
1920	2	A169	2013	4	4	5	339	1	1	1	2	2	2	0	2	2	2	4		4	1	2	47	2	2	20
1921	2	A169	2011	4	1	3	335	1	1	1	1	2	2	3	3	2	2	4		4	2	1	61	2	1	20
1922	2	A169	2013	4	4	3	341	1	1	1	2	1	2	1	1	2	2	4		4	1	2	53	2	1	20
1923	2	A169	2010	3	1	4	335	1	1	1	2	2	2	0	2	2	2	3		3	1	1	57	2	2	20
1924	2	A169	2009	3	1	9	335	1	1	1	2	2	2	0	3	2	2	3		3	1	1	36	2	9	20
1925	2	A169	2011	4	1	6	336	1	1	1	2	2	2	1	1	2	2	4		4	1	1	46	2	2	20
1926	2	A169	2010	4	1	5	341	1	1	1	2	2	2	1	1	2	2	4		4	1	1	46	2	2	20
1927	2	A169	2012	4	1	3	337	2	1	1	2	2	2	0	2	2	2	4		4	1	1	40	2	1	20
1928	2	A169	2012	4	2	9	0	1	1	1	2	2	2	0	2	2	2	4		4	1	2	49	2	9	20
1929	2	A169	2013	4	1	3	339	1	1	1	1	2	2	1	1	1	1	4		4	1	1	43	2	1	1
1930	2	A169	2011	4	4	3	342	1	1	1	2	2	2	1	1	2	2	4		4	1	2	34	2	1	20
1931	2	A169	2012	4	1	1	339	1	1	1	2	2	2	1	3	2	2	4		4	2	1	45	2	1	20
1932	2	A169	2011	4	1	9	338	1	1	1	2	2	2	1	3	2	2	4		4	1	1	69	2	9	20
1933	2	A169	2010	4	1	3	337	1	1	1	2	2	2	3	3	2	2	4		4	1	1	38	2	1	20
1934	2	A169	2010	4	2	3	339	1	1	1	2	2	2	0	2	2	2	4		4	1	2	62	2	1	20
1935	2	A169	2012	4	1	3	0	1	1	1	2	2	2	3	3	2	2	4		4	1	1	45	2	1	20
1936	2	A169	2011	4	2	6	342	1	1	1	2	2	2	1	1	2	2	4		4	1	2	49	2	2	20
1937	2	A169	2009	4	2	0	336	1	1	1	2	2	2	1	1	2	1	4		4	2	2	51	2	1	20
1938	2	A169	2010	3	1	9	338	1	1	1	2	2	2	1	1	2	2	3		3	1	1	35	2	9	20
1939	2	A169	2009	4	1	9	342	1	1	1	2	2	2	3	3	2	2	4		4	1	1	63	2	9	20
1940	2	A169	2013	4	1	99	338	1	1	1	2	2	2	0	2	2	2	4		4	2	1	33	2	9	20
1941	2	A169	2010	3	1	2	337	3	1	1	1	2	2	1	3	1	2	3		3	1	1	57	2	1	20
1942	2	A169	2012	4	1	3	335	1	1	2	2	2	2	3	3	2	2	4		4	1	1	57	2	1	20
1943	2	A169	2009	4	1	3	339	3	1	1	1	2	2	1	1	2	2	4		4	1	1	44	2	1	20
1944	2	A169	2010	4	1	5	335	1	1	1	1	2	2	1	1	2	2	4		4	1	1	26	2	2	20
1945	2	A169	2011	4	4	5	335	2	1	1	2	2	2	3	3	2	2	4		4	1	2	60	2	2	20
1946	2	A169	2012	4	2	3	342	1	9	1	2	2	2	0	3	2	2	4		4	2	2	34	99	1	20
1947	2	A169	2010	4	2	1	338	3	2	1	1	2	2	1	1	2	2	4		4	1	2	54	1	1	20
1948	2	A169	2009	4	1	6	335	1	1	1	2	2	2	0	2	2	2	4		4	1	1	56	2	2	20
1949	2	A169	2012	4	1	6	337	1	1	1	2	2	2	0	1	2	2	4		4	1	1	41	2	2	20
1950	2	A169	2013	4	1	3	338	1	1	1	2	2	2	3	3	2	2	4		4	1	1	59	2	1	20
1951	2	A169	2010	3	1	9	341	1	1	1	2	2	2	0	3	2	2	3		3	1	1	28	2	9	20
1952	2	A169	2009	4	2	3	338	1	1	1	2	2	2	3	3	2	2	4		4	2	2	51	2	1	20
1953	2	A169	2011	3	1	3	0	1	1	1	2	2	2	1	3	2	2		3	3	1	1	56	2	1	20
1954	2	A169	2013	4	1	99	337	1	1	1	2	1	2	0	2	2	2	4		4	2	1	59	2	9	20
1955	2	A169	2012	3	1	6	339	1	1	2	1	2	2	1	3	2	2	3		3	1	1	33	2	2	20
1956	2	A169	2012	4	1	3	338	1	1	1	1	2	2	3	3	2	2	4		4	1	1	64	2	1	20
1957	2	A169	2009	4	1	2	341	1	1	1	2	2	2	1	1	2	2	4		4	2	1	32	2	1	20
1958	2	A169	2010	4	1	7	335	1	1	1	1	2	2	0	2	2	2	4		4	1	1	47	2	0	20
1959	2	A169	2009	3	1	1	335	1	1	2	1	2	2	1	1	2	2	3		3	1	1	67	2	1	20
1960	2	A169	2012	4	1	0	338	1	1	1	2	2	2	0	2	2	2	4		4	2	1	68	2	1	20
1961	2	A169	2009	4	2	3	341	2	1	1	2	2	2	0	2	2	2	4		4	2	2	38	2	1	20
1962	2	A169	2010	4	1	3	335	1	1	2	2	2	2	1	3	2	2	4		4	1	1	28	2	1	20
1963	2	A169	2011	4	1	3	0	1	1	1	2	2	2	1	1	2	2	4		4	1	1	34	2	1	20
1964	2	A169	2011	4	2	1	335	1	6	1	2	2	2	0	1	2	2	4		4	1	2	23	2	1	20
1965	2	A169	2009	4	2	5	338	2	2	1	2	2	2	1	1	2	2	4		4	1	2	31	1	2	20
1966	2	A169	2011	4	1	3	337	1	1	1	2	2	2	1	1	2	2	4		4	2	1	28	2	1	20
1967	2	A169	2013	4	2	3	341	3	1	1	2	2	2	1	1	2	2	4		4	1	2	49	2	1	20
1968	2	A169	2011	3	4	1	341	1	1	1	2	2	2	0	2	2	2	3		3	1	2	45	2	1	20
1969	2	A169	2009	2	1	99	339	2	1	1	2	2	2	0	2	2	2	2		2	1	1	47	2	9	20
1970	2	A169	2013	4	1	6	339	1	1	1	2	2	2	1	1	2	2			4	1	1	33	2	2	20
1971	2	A169	2012	4	1	1	339	1	1	1	2	2	2	1	1	2	2	4		4	2	1	49	2	1	20
1972	2	A169	2013	2	2	3	338	1	1	1	2	2	2	1	2	1	2	2		2	2	2	48	2	1	20
1973	2	A169	2010	4	2	3	336	1	1	1	2	2	2	1	2	1	2	4		4	2	2	34	2	1	20
1974	2	A169	2009	3	1	9	341	1	2	1	2	2	2	1	1	2	2	3		3	1	1	27	1	9	20
1975	2	A169	2013	4	2	1	337	1	1	1	2	2	2	0	2	2	2	4		4	1	2	56	2	1	20
1976	2	A169	2009	4	1	6	337	1	1	1	2	2	2	3	3	2	2	4		4	1	1	28	2	2	20
1977	2	A169	2011	4	2	3	342	1	1	1	2	2	2	1	1	2	2	4		4	1	2	27	2	1	20
1978	2	A169	2012	4	1	5	335	1	1	1	2	2	2	0	1	2	2	4		4	1	1	42	2	2	20
1979	2	A169	2009	4	4	3	338	3	6	1	1	2	2	1	3	2	2	4		4	1	2	25	2	1	20
1980	2	A169	2010	3	1	9	341	1	1	1	1	2	2	3	3	2	2	3		3	2	1	59	2	9	20
1981	2	A169	2012	4	2	3	337	1	1	1	2	2	2	1	3	2	2	4		4	2	2	29	2	1	20
1982	2	A169	2010	4	2	1	336	1	1	1	1	2	1	0	2	9	9	4		4	2	2	44	2	1	990
1983	2	A169	2011	4	1	3	336	1	1	1	2	2	2	3	1	2	2	4		4	2	1	29	2	1	20
1984	2	A169	2009	4	2	3	335	1	1	1	2	2	2	0	2	2	2	4		4	1	2	28	2	1	20
1985	2	A169	2009	4	2	3	338	1	2	1	2	2	2	3	3	2	2		4	4	1	2	32	1	1	20
1986	2	A169	2011	2	4	3	338	1	6	1	1	2	1	1	3	2	2	2		2	2	2	32	2	1	20
1987	2	A169	2012	2	1	3	342	1	1	1	1	2	2	1	1	2	2	2		2	1	1	35	2	1	20
1988	2	A169	2012	4	1	9	339	1	1	1	2	2	2	0	2	2	2	4		4	1	1	37	2	9	20
1989	2	A169	2011	4	1	3	335	2	2	1	2	2	2	1	2	2	2	4		4	1	1	31	1	1	20
1990	2	A169	2010	4	1	3	341	1	2	1	2	2	2	1	3	2	2	4		4	1	1	46	1	1	20
1991	2	A169	2009	4	1	4	339	3	1	1	2	2	2	0	2	2	2	4		4	1	1	61	2	2	20
1992	2	A169	2012	4	4	1	335	1	1	1	1	2	2	1	3	1	1	4		4	1	2	50	2	1	1
1993	2	A169	2012	4	2	3	337	1	1	1	1	2	2	1	3	2	2	4		4	1	2	57	2	1	20
1994	2	A169	2011	4	1	3	341	1	1	1	2	2	2	0	2	2	2	4		4	1	1	36	2	1	20
1995	2	A169	2011	4	2	2	341	1	4	1	2	2	2	3	3	2	2	4		4	1	2	24	2	1	20
1996	2	A169	2013	4	4	2	0	1	1	1	2	2	2	0	2	2	2	4		4	1	2	66	2	1	20
1997	2	A169	2009	4	1	3	335	1	1	1	2	2	2	1	3	1	1	4		4	1	1	46	2	1	1
1998	2	A169	2010	4	1	3	336	1	1	1	2	2	2	1	1	2	2	4		4	1	1	24	2	1	20
1999	2	A169	2009	4	1	8	335	1	1	1	2	2	2	0	2	2	2	4		4	1	1	39	2	0	20
[truncated: 420 more rows]
